# Supplementary material for: Origin of scarlet gynogenetic triploid Carassius fish: Implications for conservation of the sexual–gynogenetic complex
Source: PLoS One. 2022 Oct 20;17(10):e0276390. doi: 10.1371/journal.pone.0276390 (PMC9584449; doi:10.1371/journal.pone.0276390)
Supplement: S1 Table — (XLSX) [file pone.0276390.s001.xlsx]

## Sheet: S1 Table
S1 Table. Sampling locations, number of individuals and mitochondrial haplotypes of Carassius fish obtained from Abashiri R. and Lake Harutori (colored in red) and surrounding populations (Mishina et al. 2021).
Code	River	River system	Prefecture /Province	Geographic coordinate		Number of specimens used for microsatellites analysis			No. mtDNA partial cytb haplotypes
				Latitude (°N)	Longitude (°E)	2n	3n	4n	Haplotypes 2n (No.)	Haplotypes 3n (No.)	Haplotype 4n (No.)
C. auratus-complex newly collected from Lake Harutori and Abashiri river, with combining data from Mishina et al. 2021.
1	Mokeuni R.	Sarufutsu R.	Hokkaido	45.2149	142.259	2	0	0	B3_62(2)
2	Tonbetsu R.	Tonbetsu R.	Hokkaido	45.0799	142.337	12	5	0	B3_62(12)	B3_72(3), B3_73(2)
3	Onobunai R.	Teshio R.	Hokkaido	44.9514	141.867	1	0	0	B3_62(1)
4	A pond, Monbetsu	Onnekomukenai R.	Hokkaido	44.2603	143.521	0	6	0		B3_62(1), B3_83(5)
5	Tokoro R.	Tokoro R.	Hokkaido	44.0454	144.021	0	10	3		B3_68(4), B3_72(2), B3_79(4)	B3_79(3)
6	Lake Abashiri	Abashiri R.	Hokkaido	43.932	144.127	0	5	1		B3_83(5)	B3_83(1)
7	Abashiri R. (Ordinal)	Abashiri R.	Hokkaido	43.8266	144.092	0	31	0		B3_72(2), B3_79(12), B3_87(15), h1_2B9(1), CR34B13(1)
7	Abashiri R. (Hibuna)	Abashiri R.	Hokkaido	43.8266	144.092	0	7	0		CR34B13(7)
8	Marusa R.	Fuuren R.	Hokkaido	43.1955	145.013	0	2	0		B1_12(1), B3_62(1)
9	A pond, Hamanaka cho	Biwase R.	Hokkaido	43.1247	145.109	0	14	0		B3_83(14)
10	Lake Tokotan	Tokotan R.	Hokkaido	43.0497	144.892	0	8	0		B1_17(8)
11	Lake Harutori (Ordinal)	Harutori R.	Hokkaido	42.9724	144.399	0	26	0		B3_79(1), B3_83(20), B3_84(5)
11	Lake Harutori (Hibuna)	Harutori R.	Hokkaido	42.9724	144.399	0	6	29		B3_21(3), B3_83(3)	B1_17 (2), h1_2B9 (26), C6_11(1)
12	Tokachi R.	Tokachi R.	Hokkaido	42.7031	143.674	0	24	7		B1_01(5), B3_62(13), B3_79(5), B3_84(1)	B3_62(2), B3_83(5)
13	Higashitonden R.	Ishikari R.	Hokkaido	43.1504	141.336	0	3	1		B1_18(1), B3_56(1), B3_79(1)	B3_65(1)
14	Shinotsu R.	Ishikari R.	Hokkaido	43.1441	141.507	0	2	0		B3_62(2)
15	Yufutsu R.	Yufutsu R.	Hokkaido	42.6388	141.736	1	9	0	B3_62(1)	B1_09(2), B3_62(3), B3_68(2), B3_83(2)
16	Shubuto R.	Shubuto R.	Hokkaido	42.666	140.308	1	15	1	B3_62(1)	B3_72(6), B79_(6), B3_85(3)	B3_72(1)
17	Shiribeshtoshibetsu R.	Shiribeshtoshibetsu R.	Hokkaido	42.4107	139.857	4	6	0	B3_62(3), B3_63(1)	B1_09(2), B3_85(1), B3_86(3)
18	Kunnui R.	Kunnui R.	Hokkaido	42.4308	140.32	6	2	0	B3_62(6)	B1_05(2)
19	Oda R.	Iwaki R.	Aomori	40.889	140.489	2	3	1	B3_64(1), B3_83(1)	B3_85(3)	B1_10(1)
20	A pond, Hachinohe	Niida R.	Aomori	40.416	141.49	2	16	0	B1_13(1), B4_03(1)	B1_01(4), B1_05(1), B1_17(5), B3_85(6)
21	An irrigation ditch, Oga	Aikawa R.	Akita	39.9608	139.774	5	18	1	B3_52(3), B3_65(1), B3_67(1)	B1_01(10), B1_10(3), B3_66(1), B4_01(4)	B1_01(1)
22	Tsuchikai R.	Omono R.	Akita	39.5368	140.449	3	11	1	B3_72(3)	B1_01(5), B1_13(1), B3_67(2), B3_80(1), B3_82(1), B3_85(1)	B1_01(1)
23	A pond, Kitakami	Kitakami R.	Iwate	39.2647	141.157	9	12	0	B1_13(6), B1_14(1), B4_02(1), B4_03(1)	B1_01(7), B1_13(5)
24	Oshikiri R.	Mogami R.	Yamagata	38.3881	140.348	1	1	0	B2_18(1)	B3_82(1)
25	A creek, Shuozhou	Yellow R.	Shanxi	39.8982	112.315	0	8	0		h13B9(8)
26	An irrigation ditch, Kenli	Yellow R.	Shandong	37.5801	118.459	3	4	0	h13B9(1), C6_03(1), C6_05(1)	h13B9(3), h16B12(1)
27	Qin R.	Yellow R.	Henan	35.153	112.69	0	7	0		h13B9(2), C6_04(3), h8B39(2)
Total						52	261	45
Locality codes are as shown in Fig. 1
Mishina T, Takeshima H, Takada M, Iguchi K et al. Interploidy gene flow involving the sexual–asexual cycle facilitates the diversification of gynogenetic triploid Carassius fish. Sci Rep. 2021; 11:22485.
