# Supplementary material for: Origin of scarlet gynogenetic triploid Carassius fish: Implications for conservation of the sexual–gynogenetic complex
Source: PLoS One. 2022 Oct 20;17(10):e0276390. doi: 10.1371/journal.pone.0276390 (PMC9584449; doi:10.1371/journal.pone.0276390)
Supplement: S2 Table — (XLSX) [file pone.0276390.s002.xlsx]

## Sheet: S2 Table
S2 Table. Genotypes for Carassius fish obtained by 7 microsatellites.
Sample name	Marker	Allele 1	Allele 2	Allele 3	Allele 4
LB5_SarufutsuR	J12	85
LB6_SarufutsuR	J12	85
KZ1_TonbetsuR	J12	85
KZ2_TonbetsuR	J12	85
KZ4_TonbetsuR	J12	85
KZ5_TonbetsuR	J12	85
KZ7_TonbetsuR	J12	85
KZ8_TonbetsuR	J12	85
LA2_TonbetsuR	J12	85
LA3_TonbetsuR	J12	85
LA4_TonbetsuR	J12	85
LA7_TonbetsuR	J12	85
LB2_TonbetsuR	J12	85
LB4_TonbetsuR	J12	85
KZ3_TonbetsuR	J12	95	108	110
LA5_TonbetsuR	J12	95	108	110
LB1_TonbetsuR	J12	95	108	110
LA1_TonbetsuR	J12	97	108	110
LA8_TonbetsuR	J12	97	108	110
LB8_TeshioR	J12	85
HN7_Monbetsu	J12	85	95	99
HN3_Monbetsu	J12	85	115
HN4_Monbetsu	J12	85	115
HN5_Monbetsu	J12	85	115
HN6_Monbetsu	J12	85	115
HN8_Monbetsu	J12	85	115
IR1_TokoroR	J12	97	108	110
IR6_TokoroR	J12	97	108	110
IQ6_TokoroR	J12	95	99
IQ7_TokoroR	J12	95	99
IQ8_TokoroR	J12	95	99
IR5_TokoroR	J12	95	99
IR3_TokoroR	J12	95	99
IR4_TokoroR	J12	95	99
IR7_TokoroR	J12	95	99
IR8_TokoroR	J12	95	99
IQ4_TokoroR	J12	95	99
IQ5_TokoroR	J12	95	99
IR2_TokoroR	J12	95	99
HM8_Abashiri	J12	85	115
HN1_Abashiri	J12	85	115
HN2_Abashiri	J12	115
IQ2_Abashiri	J12	85	117
IQ3_Abashiri	J12	85	117
IQ1_Abashiri	J12	85	99	117
IS3_Abashiri	J12	97	108	110
IS1_Abashiri	J12	95	99
IS2_Abashiri	J12	95	99
IS5_Abashiri	J12	97	108	110
IS4_Abashiri	J12	95	99
IS6_Abashiri	J12	89	101	112
NE8_FuurenR	J12	93	104
NE7_FuurenR	J12	85	93	112
ND1_BiwaseR	J12	85	115
ND2_BiwaseR	J12	85	115
ND3_BiwaseR	J12	85	115
ND4_BiwaseR	J12	85	115
ND5_BiwaseR	J12	85	115
ND6_BiwaseR	J12	85	115
ND7_BiwaseR	J12	85	115
ND8_BiwaseR	J12	85	115
NE1_BiwaseR	J12	85	115
NE2_BiwaseR	J12	85	115
NE3_BiwaseR	J12	85	115
NE4_BiwaseR	J12	85	115
NE5_BiwaseR	J12	85	115
NE6_BiwaseR	J12	85	115
JE1_AkkeshiL	J12	89	97	108
JE2_AkkeshiL	J12	89	97	108
JE3_AkkeshiL	J12	89	97	108
JE4_AkkeshiL	J12	89	97	108
JE5_AkkeshiL	J12	89	97	108
JE6_AkkeshiL	J12	89	97	108
JE7_AkkeshiL	J12	89	97	108
JE8_AkkeshiL	J12	89	97	108
MX1_TokachiR	J12	93	97	108
MY7_TokachiR	J12	93	97	108
MZ6_TokachiR	J12	93	97	108
MZ7_TokachiR	J12	93	97	108
NA6_TokachiR	J12	93	97	108
MX2_TokachiR	J12	85	93	112
MX3_TokachiR	J12	85	93	112
MX4_TokachiR	J12	85	93	112
MX5_TokachiR	J12	85	93	112
MX6_TokachiR	J12	85	93	112
MX8_TokachiR	J12	85	93	112
MY1_TokachiR	J12	85	93	112
MY2_TokachiR	J12	85	93	112
MY5_TokachiR	J12	85	93	112
MY6_TokachiR	J12	85	93	112
MZ1_TokachiR	J12	85	93	112
MZ2_TokachiR	J12	85	93	112
NA2_TokachiR	J12	85	93	112
MY8_TokachiR	J12	85	93	112
NA3_TokachiR	J12	85	93	112
MX7_TokachiR	J12	93	97
MY3_TokachiR	J12	93	97
MZ4_TokachiR	J12	93	97
NA1_TokachiR	J12	93	97
NA4_TokachiR	J12	93	97
MZ5_TokachiR	J12	85	115
MW8_TokachiR	J12	85	97	115	117
MY4_TokachiR	J12	85	97	115
MZ3_TokachiR	J12	85	97	115
NA7_TokachiR	J12	85	97	115	117
NA8_TokachiR	J12	85	97	115	117
MW4_IshikariR	J12	97	108
MW7_IshikariR	J12	95	110
MW5_IshikariR	J12	93	97
MW6_IshikariR	J12	108	112	128
MW2_IshikariR	J12	85	93
MW3_IshikariR	J12	85	97
HL4_Yufutsu	J12	95	99	108
HM3_Yufutsu	J12	95	99	108
HM5_Yufutsu	J12	85
HL3_Yufutsu	J12	85	99
HM4_Yufutsu	J12	85	99
HM6_Yufutsu	J12	85	99
HL6_Yufutsu	J12	95	99
HL7_Yufutsu	J12	95	99
HM2_Yufutsu	J12	85	115
HM7_Yufutsu	J12	85	115
MU6_ShubutoR	J12	85
MU8_ShubutoR	J12	95	108	110
MV5_ShubutoR	J12	95	108	110
MV6_ShubutoR	J12	95	108	110
MV7_ShubutoR	J12	95	108	110
MV8_ShubutoR	J12	95	108	110
MW1_ShubutoR	J12	95	108	110
MV3_ShubutoR	J12	95	108	110	123
MU1_ShubutoR	J12	93	97
MU2_ShubutoR	J12	93	97
MU3_ShubutoR	J12	93	97
MU4_ShubutoR	J12	93	97
MU5_ShubutoR	J12	93	97
MU7_ShubutoR	J12	93	97
MV1_ShubutoR	J12	85	110	115
MV2_ShubutoR	J12	85	110	115
MV4_ShubutoR	J12	85	110	115
MQ7_ShiribeshtoshibetsuR	J12	93	97	108
MR3_ShiribeshtoshibetsuR	J12	93	97	108
MR1_ShiribeshtoshibetsuR	J12	85	108
MR2_ShiribeshtoshibetsuR	J12	85
MR7_ShiribeshtoshibetsuR	J12	85
MR8_ShiribeshtoshibetsuR	J12	85
MR6_ShiribeshtoshibetsuR	J12	85	110	115
MQ8_ShiribeshtoshibetsuR	J12	85	110	115
MR4_ShiribeshtoshibetsuR	J12	85	110	115
MR5_ShiribeshtoshibetsuR	J12	85	110	115
MS3_KunnuiR	J12	87	97	108
MS5_KunnuiR	J12	87	97	108
MS1_KunnuiR	J12	85
MS2_KunnuiR	J12	85
MS4_KunnuiR	J12	85
MS6_KunnuiR	J12	85
MS7_KunnuiR	J12	85	115
MS8_KunnuiR	J12	85
ML1_IwakiR	J12	85	87	93
MK8_IwakiR	J12	85
ML2_IwakiR	J12	85	110	115
ML4_IwakiR	J12	85	110	115
ML5_IwakiR	J12	85	110	115
ML3_IwakiR	J12	85
MM8_NiidaR	J12	93	97	108
MN1_NiidaR	J12	93	97	108
MN4_NiidaR	J12	93	97	108
MN6_NiidaR	J12	93	97	108
ML7_NiidaR	J12	87	97	108
MM6_NiidaR	J12	97	99
MM1_NiidaR	J12	87	95	108
MM2_NiidaR	J12	87	95	108
MM3_NiidaR	J12	87	95	108
MM4_NiidaR	J12	87	95	108
MM5_NiidaR	J12	87	95	108
ML6_NiidaR	J12	85	110	115
MM7_NiidaR	J12	85	110	115
MN3_NiidaR	J12	85	110	115
MN5_NiidaR	J12	85	110	115
MN7_NiidaR	J12	85	110	115
MN8_NiidaR	J12	85	110	115
ML8_NiidaR	J12	89
JO4_Oga	J12	93	101	108
JO5_Oga	J12	93	101	108
JO6_Oga	J12	93	101	108
JO7_Oga	J12	93	101	108
JO8_Oga	J12	93	101	108
JP1_Oga	J12	93	101	108
JP2_Oga	J12	93	101	108
JP4_Oga	J12	89	93	101	108
JP5_Oga	J12	93	101	108
JP6_Oga	J12	93	101	108
JP8_Oga	J12	93	101	108
HR6_Oga	J12	89	95
HS1_Oga	J12	89	95
JP7_Oga	J12	87	93
HS2_Oga	J12	97
HR2_Oga	J12	89	95	99
HR7_Oga	J12	85
HR4_Oga	J12	85
HR5_Oga	J12	85
JP3_Oga	J12	85	95
HQ8_Oga	J12	95	99
HR1_Oga	J12	95	99
HR3_Oga	J12	95	99
HR8_Oga	J12	95	99
HP1_OmonoR	J12	95	101	108
HP4_OmonoR	J12	95	101	108
HP6_OmonoR	J12	95	99	108
HP8_OmonoR	J12	95	99	108
HQ4_OmonoR	J12	85	95	99	108
HQ7_OmonoR	J12	95	101	108
HP3_OmonoR	J12	85	95	99
HP2_OmonoR	J12	85	108
HP5_OmonoR	J12	95	108
HQ3_OmonoR	J12	85	108
HP7_OmonoR	J12	85	106	110
HQ6_OmonoR	J12	106	110
HQ1_OmonoR	J12	85	99	104
HQ5_OmonoR	J12	85	89	99
HQ2_OmonoR	J12	85	110	115
IH1_Kitakami	J12	95	101	108
IH2_Kitakami	J12	95	101	108
IH3_Kitakami	J12	95	101	108
IH4_Kitakami	J12	95	101	108
IH5_Kitakami	J12	95	99	108
IH7_Kitakami	J12	95	101	108
IH8_Kitakami	J12	95	101	108
IJ2_Kitakami	J12	99
IJ1_Kitakami	J12	99	101
IJ3_Kitakami	J12	91	99
IJ4_Kitakami	J12	101	104
IJ5_Kitakami	J12	101	104
IJ7_Kitakami	J12	101	104
IJ8_Kitakami	J12	91	95
IK1_Kitakami	J12	99
IK2_Kitakami	J12	101	104
IK3_Kitakami	J12	101	104
IK4_Kitakami	J12	91	97
IK8_Kitakami	J12	97	101
IK6_Kitakami	J12	99
IK7_Kitakami	J12	91
IS7_MogamiR	J12	99	108
IS8_MogamiR	J12	85	89	99
IC01_YellowR	J12	106	110
IC02_YellowR	J12	89	106
IC03_YellowR	J12	106	110
IC04_YellowR	J12	106	110
IC05_YellowR	J12	106	110
IC06_YellowR	J12	106	110
IC07_YellowR	J12	106	110
IC08_YellowR	J12	106	110
IC82_Shandong	J12	89	99	101
IC83_Shandong	J12	99	104
IC84_Shandong	J12	110
IC85_Shandong	J12	104	108
IC86_Shandong	J12	99	112
IC87_Shandong	J12	89	97	101
IC92_Shandong	J12	97	104	119
IC24_YellowR	J12	101	108
IC25_YellowR	J12	101	108
IC26_YellowR	J12	108	112
IC27_YellowR	J12	101	110	123
IC29_YellowR	J12	108	112
IC30_YellowR	J12	108	112
IC31_YellowR	J12	101	110	123
LB5_SarufutsuR	GF17	181
LB6_SarufutsuR	GF17	181
KZ1_TonbetsuR	GF17	181
KZ2_TonbetsuR	GF17	181
KZ4_TonbetsuR	GF17	181
KZ5_TonbetsuR	GF17	181
KZ7_TonbetsuR	GF17	181
KZ8_TonbetsuR	GF17	181
LA2_TonbetsuR	GF17	181
LA3_TonbetsuR	GF17	181
LA4_TonbetsuR	GF17	181
LA7_TonbetsuR	GF17	181
LB2_TonbetsuR	GF17	181
LB4_TonbetsuR	GF17	181
KZ3_TonbetsuR	GF17	181	183	185
LA5_TonbetsuR	GF17	181	183	185
LB1_TonbetsuR	GF17	181	183	185
LA1_TonbetsuR	GF17	181	183	185
LA8_TonbetsuR	GF17	181	183	185
LB8_TeshioR	GF17	181
HN7_Monbetsu	GF17	183
HN3_Monbetsu	GF17	181	183
HN4_Monbetsu	GF17	181	183
HN5_Monbetsu	GF17	181	183
HN6_Monbetsu	GF17	181	183
HN8_Monbetsu	GF17	181	183
IR1_TokoroR	GF17	183	185	187
IR6_TokoroR	GF17	183	185	187
IQ6_TokoroR	GF17	183	190	196
IQ7_TokoroR	GF17	183	190	196
IQ8_TokoroR	GF17	183	190	196
IR5_TokoroR	GF17	183	190
IR3_TokoroR	GF17	192	202
IR4_TokoroR	GF17	192	202
IR7_TokoroR	GF17	192	202
IR8_TokoroR	GF17	192	202	218
IQ4_TokoroR	GF17	192	202	210
IQ5_TokoroR	GF17	192	202	210
IR2_TokoroR	GF17	192	202	210
HM8_Abashiri	GF17	181	183
HN1_Abashiri	GF17	181	183
HN2_Abashiri	GF17	181	183
IQ2_Abashiri	GF17	181	183
IQ3_Abashiri	GF17	181	183
IQ1_Abashiri	GF17	181	183	210
IS3_Abashiri	GF17	183	185	187
IS1_Abashiri	GF17	192	202
IS2_Abashiri	GF17	192	202
IS5_Abashiri	GF17	183	185	187
IS4_Abashiri	GF17	192	202
IS6_Abashiri	GF17	185	194
NE8_FuurenR	GF17	187
NE7_FuurenR	GF17	181	183	194
ND1_BiwaseR	GF17	181	183
ND2_BiwaseR	GF17	181	183
ND3_BiwaseR	GF17	181	183
ND4_BiwaseR	GF17	181	183
ND5_BiwaseR	GF17	181	183
ND6_BiwaseR	GF17	181	183
ND7_BiwaseR	GF17	181	183
ND8_BiwaseR	GF17	181	183
NE1_BiwaseR	GF17	181	183
NE2_BiwaseR	GF17	181	183
NE3_BiwaseR	GF17	181	183
NE4_BiwaseR	GF17	181	183
NE5_BiwaseR	GF17	181	183
NE6_BiwaseR	GF17	181	183
JE1_AkkeshiL	GF17	190	192
JE2_AkkeshiL	GF17	190	192
JE3_AkkeshiL	GF17	190	192
JE4_AkkeshiL	GF17	190	192
JE5_AkkeshiL	GF17	190	192
JE6_AkkeshiL	GF17	190	192
JE7_AkkeshiL	GF17	190	192
JE8_AkkeshiL	GF17	190	192
MX1_TokachiR	GF17	196	202	204
MY7_TokachiR	GF17	196	202	204
MZ6_TokachiR	GF17	196	202	204
MZ7_TokachiR	GF17	196	202	204
NA6_TokachiR	GF17	196	202	204
MX2_TokachiR	GF17	183	185	194
MX3_TokachiR	GF17	183	185	194
MX4_TokachiR	GF17	183	185	194
MX5_TokachiR	GF17	183	185	194
MX6_TokachiR	GF17	183	185	194
MX8_TokachiR	GF17	183	185	194
MY1_TokachiR	GF17	183
MY2_TokachiR	GF17	183	185	194
MY5_TokachiR	GF17	183	185	194
MY6_TokachiR	GF17	183	185	194
MZ1_TokachiR	GF17	183	185	194
MZ2_TokachiR	GF17	183	185	194
NA2_TokachiR	GF17	183	185	194
MY8_TokachiR	GF17	183	185	194
NA3_TokachiR	GF17	183	185	194
MX7_TokachiR	GF17	192	202
MY3_TokachiR	GF17	192	202
MZ4_TokachiR	GF17	192	202
NA1_TokachiR	GF17	192	202
NA4_TokachiR	GF17	192	202
MZ5_TokachiR	GF17	181	183
MW8_TokachiR	GF17	181	183	210
MY4_TokachiR	GF17	181	183	187
MZ3_TokachiR	GF17	181	183	187
NA7_TokachiR	GF17	181	183	210
NA8_TokachiR	GF17	181	183	210
MW4_IshikariR	GF17	190	192
MW7_IshikariR	GF17	183	190	192
MW5_IshikariR	GF17	192	202
MW6_IshikariR	GF17	185	192	198
MW2_IshikariR	GF17	183	192
MW3_IshikariR	GF17	183
HL4_Yufutsu	GF17	190	192
HM3_Yufutsu	GF17	190	192
HM5_Yufutsu	GF17	183
HL3_Yufutsu	GF17	183
HM4_Yufutsu	GF17	183
HM6_Yufutsu	GF17	183
HL6_Yufutsu	GF17	183	190
HL7_Yufutsu	GF17	183	190
HM2_Yufutsu	GF17	181	183
HM7_Yufutsu	GF17	181	183
MU6_ShubutoR	GF17	183
MU8_ShubutoR	GF17	183	185	187
MV5_ShubutoR	GF17	183	185	187
MV6_ShubutoR	GF17	183	185	187
MV7_ShubutoR	GF17	183	185	187
MV8_ShubutoR	GF17	183	185	187
MW1_ShubutoR	GF17	183	185	187
MV3_ShubutoR	GF17	183	185
MU1_ShubutoR	GF17	192	202
MU2_ShubutoR	GF17	192	202
MU3_ShubutoR	GF17	192	202
MU4_ShubutoR	GF17	192	202
MU5_ShubutoR	GF17	192	202
MU7_ShubutoR	GF17	192	202
MV1_ShubutoR	GF17	183	185	218
MV2_ShubutoR	GF17	183	185	218
MV4_ShubutoR	GF17	183	185	218
MQ7_ShiribeshtoshibetsuR	GF17	190	192
MR3_ShiribeshtoshibetsuR	GF17	190	192
MR1_ShiribeshtoshibetsuR	GF17	183
MR2_ShiribeshtoshibetsuR	GF17	183
MR7_ShiribeshtoshibetsuR	GF17	183
MR8_ShiribeshtoshibetsuR	GF17	183
MR6_ShiribeshtoshibetsuR	GF17	183	185	218
MQ8_ShiribeshtoshibetsuR	GF17	183	185	218
MR4_ShiribeshtoshibetsuR	GF17	183	185	218
MR5_ShiribeshtoshibetsuR	GF17	183	185	218
MS3_KunnuiR	GF17	190
MS5_KunnuiR	GF17	190
MS1_KunnuiR	GF17	183
MS2_KunnuiR	GF17	183
MS4_KunnuiR	GF17	183
MS6_KunnuiR	GF17	183
MS7_KunnuiR	GF17	183
MS8_KunnuiR	GF17	192	202
ML1_IwakiR	GF17	183	192
MK8_IwakiR	GF17	183
ML2_IwakiR	GF17	183	185	218
ML4_IwakiR	GF17	183	185	218
ML5_IwakiR	GF17	183	185	218
ML3_IwakiR	GF17	183
MM8_NiidaR	GF17	196	202	204
MN1_NiidaR	GF17	196	202	204
MN4_NiidaR	GF17	196	202	204
MN6_NiidaR	GF17	196	202	204
ML7_NiidaR	GF17	190
MM6_NiidaR	GF17	190
MM1_NiidaR	GF17	190	192
MM2_NiidaR	GF17	190	192
MM3_NiidaR	GF17	190	192
MM4_NiidaR	GF17	190	192
MM5_NiidaR	GF17	190	192
ML6_NiidaR	GF17	183	185	218
MM7_NiidaR	GF17	183	185	218
MN3_NiidaR	GF17	183	185	218
MN5_NiidaR	GF17	183	185	218
MN7_NiidaR	GF17	183	185	218
MN8_NiidaR	GF17	183	185	218
ML8_NiidaR	GF17	190
JO4_Oga	GF17	187	194
JO5_Oga	GF17	187	194
JO6_Oga	GF17	187	194
JO7_Oga	GF17	187	194
JO8_Oga	GF17	187	194
JP1_Oga	GF17	187	194
JP2_Oga	GF17	187	194
JP4_Oga	GF17	187	194
JP5_Oga	GF17	187	194	239
JP6_Oga	GF17	187	194
JP8_Oga	GF17	187	194
HR6_Oga	GF17	192
HS1_Oga	GF17	192
JP7_Oga	GF17	192
HS2_Oga	GF17	183	187
HR2_Oga	GF17	183
HR7_Oga	GF17	181
HR4_Oga	GF17	183	198
HR5_Oga	GF17	183
JP3_Oga	GF17	183
HQ8_Oga	GF17	196	200	202
HR1_Oga	GF17	196	198	202
HR3_Oga	GF17	196	200	202
HR8_Oga	GF17	196	200	202
HP1_OmonoR	GF17	190	196
HP4_OmonoR	GF17	190	196
HP6_OmonoR	GF17	196	202
HP8_OmonoR	GF17	196	202
HQ4_OmonoR	GF17	192	196
HQ7_OmonoR	GF17	187	194
HP3_OmonoR	GF17	187
HP2_OmonoR	GF17	183	192
HP5_OmonoR	GF17	183	192
HQ3_OmonoR	GF17	192
HP7_OmonoR	GF17	183	185
HQ6_OmonoR	GF17	183
HQ1_OmonoR	GF17	183	187	218
HQ5_OmonoR	GF17	187	190	218
HQ2_OmonoR	GF17	185	218
IH1_Kitakami	GF17	190	196
IH2_Kitakami	GF17	190	196
IH3_Kitakami	GF17	190	196
IH4_Kitakami	GF17	190	196
IH5_Kitakami	GF17	196	202
IH7_Kitakami	GF17	190	196
IH8_Kitakami	GF17	190	196
IJ2_Kitakami	GF17	198	200
IJ1_Kitakami	GF17	192	196
IJ3_Kitakami	GF17	198	200
IJ4_Kitakami	GF17	183	190	218
IJ5_Kitakami	GF17	183	190	218
IJ7_Kitakami	GF17	183	190	218
IJ8_Kitakami	GF17	198	200
IK1_Kitakami	GF17	202
IK2_Kitakami	GF17	183	190	218
IK3_Kitakami	GF17	183	190	218
IK4_Kitakami	GF17	192
IK8_Kitakami	GF17	196	202
IK6_Kitakami	GF17	192
IK7_Kitakami	GF17	196
IS7_MogamiR	GF17	183
IS8_MogamiR	GF17	187	190	218
IC01_YellowR	GF17	192	200
IC02_YellowR	GF17	177	192	196
IC03_YellowR	GF17	192	200
IC04_YellowR	GF17	192	200
IC05_YellowR	GF17	192	200
IC06_YellowR	GF17	192	200
IC07_YellowR	GF17	192	200
IC08_YellowR	GF17	192	200
IC82_Shandong	GF17	192	202	204
IC83_Shandong	GF17	177	192
IC84_Shandong	GF17	192	200
IC85_Shandong	GF17	198	206	209
IC86_Shandong	GF17	202	209
IC87_Shandong	GF17	192	200	209
IC92_Shandong	GF17	198	206	218
IC24_YellowR	GF17	187	192	210
IC25_YellowR	GF17	187	192	210
IC26_YellowR	GF17	187	202
IC27_YellowR	GF17	190	209
IC29_YellowR	GF17	187	202
IC30_YellowR	GF17	187	202
IC31_YellowR	GF17	190	209
LB5_SarufutsuR	GF1	308	333
LB6_SarufutsuR	GF1	329	333
KZ1_TonbetsuR	GF1	320	333
KZ2_TonbetsuR	GF1	308	333
KZ4_TonbetsuR	GF1	325
KZ5_TonbetsuR	GF1	308	320
KZ7_TonbetsuR	GF1	304	320
KZ8_TonbetsuR	GF1	325	329
LA2_TonbetsuR	GF1	308	325
LA3_TonbetsuR	GF1	325
LA4_TonbetsuR	GF1	325	329
LA7_TonbetsuR	GF1	308	320
LB2_TonbetsuR	GF1	308	325
LB4_TonbetsuR	GF1	308	325
KZ3_TonbetsuR	GF1	304	306	310
LA5_TonbetsuR	GF1	304	306	310
LB1_TonbetsuR	GF1	304	306	310
LA1_TonbetsuR	GF1	304	306	310
LA8_TonbetsuR	GF1	304	306	310
LB8_TeshioR	GF1	325
HN7_Monbetsu	GF1	304	306	329
HN3_Monbetsu	GF1	308	321
HN4_Monbetsu	GF1	308	321
HN5_Monbetsu	GF1	308	319
HN6_Monbetsu	GF1	308	321
HN8_Monbetsu	GF1	308	321
IR1_TokoroR	GF1	304	306	310
IR6_TokoroR	GF1	304	306	310
IQ6_TokoroR	GF1	304	306	312
IQ7_TokoroR	GF1	304	306	312
IQ8_TokoroR	GF1	304	306	312
IR5_TokoroR	GF1	304	306	312
IR3_TokoroR	GF1	304	314
IR4_TokoroR	GF1	304	314
IR7_TokoroR	GF1	304	314
IR8_TokoroR	GF1	304	314
IQ4_TokoroR	GF1	304	308	314
IQ5_TokoroR	GF1	304	308	314
IR2_TokoroR	GF1	304	308	314
HM8_Abashiri	GF1	308	319
HN1_Abashiri	GF1	308	319
HN2_Abashiri	GF1	308	321
IQ2_Abashiri	GF1	308	321
IQ3_Abashiri	GF1	308	319
IQ1_Abashiri	GF1	308	319
IS3_Abashiri	GF1	304	306	310
IS1_Abashiri	GF1	304	314
IS2_Abashiri	GF1	304	314
IS5_Abashiri	GF1	304	306	310
IS4_Abashiri	GF1	304	314
IS6_Abashiri	GF1	298	302	304
NE8_FuurenR	GF1	294	302	312
NE7_FuurenR	GF1	298	308
ND1_BiwaseR	GF1	308	319
ND2_BiwaseR	GF1	308	319
ND3_BiwaseR	GF1	308	319
ND4_BiwaseR	GF1	308	319
ND5_BiwaseR	GF1	308	319
ND6_BiwaseR	GF1	308	319
ND7_BiwaseR	GF1	308	319
ND8_BiwaseR	GF1	308	319
NE1_BiwaseR	GF1	308	319
NE2_BiwaseR	GF1	308	319
NE3_BiwaseR	GF1	308	319
NE4_BiwaseR	GF1	308	319
NE5_BiwaseR	GF1	308	319
NE6_BiwaseR	GF1	308	319
JE1_AkkeshiL	GF1	308	310	312
JE2_AkkeshiL	GF1	308	310	312
JE3_AkkeshiL	GF1	308	310	312
JE4_AkkeshiL	GF1	308	310	312
JE5_AkkeshiL	GF1	308	310	312
JE6_AkkeshiL	GF1	308	310	312
JE7_AkkeshiL	GF1	308	310	312
JE8_AkkeshiL	GF1	308	310	312
MX1_TokachiR	GF1	310	312	316
MY7_TokachiR	GF1	310	312	316
MZ6_TokachiR	GF1	310	312	316
MZ7_TokachiR	GF1	310	312	316
NA6_TokachiR	GF1	310	312	316
MX2_TokachiR	GF1	298	308	325
MX3_TokachiR	GF1	298	308	325
MX4_TokachiR	GF1	298	308	325
MX5_TokachiR	GF1	298	308	325
MX6_TokachiR	GF1	298	308	325
MX8_TokachiR	GF1	298	308	325
MY1_TokachiR	GF1	298	308	325
MY2_TokachiR	GF1	298	308	325
MY5_TokachiR	GF1	298	308	325
MY6_TokachiR	GF1	298	308	325
MZ1_TokachiR	GF1	298	308	325
MZ2_TokachiR	GF1	298	308	325
NA2_TokachiR	GF1	298	308	325
MY8_TokachiR	GF1	298	308	325
NA3_TokachiR	GF1	298	308	325
MX7_TokachiR	GF1	304	314
MY3_TokachiR	GF1	304	314
MZ4_TokachiR	GF1	304	314
NA1_TokachiR	GF1	304	314
NA4_TokachiR	GF1	304	314
MZ5_TokachiR	GF1	308	319
MW8_TokachiR	GF1	298	308	319
MY4_TokachiR	GF1	298	308	319
MZ3_TokachiR	GF1	298	308	319
NA7_TokachiR	GF1	298	308	319
NA8_TokachiR	GF1	298	308	319
MW4_IshikariR	GF1	308	310
MW7_IshikariR	GF1	304	306	312
MW5_IshikariR	GF1	304	314
MW6_IshikariR	GF1	300	304	337
MW2_IshikariR	GF1	304	308	325
MW3_IshikariR	GF1	306	325	329
HL4_Yufutsu	GF1	306	308	310
HM3_Yufutsu	GF1	306	308	310
HM5_Yufutsu	GF1	325
HL3_Yufutsu	GF1	304	306	321
HM4_Yufutsu	GF1	304	306	321
HM6_Yufutsu	GF1	304	306	321
HL6_Yufutsu	GF1	304	306	312
HL7_Yufutsu	GF1	304	306	312
HM2_Yufutsu	GF1	308	321
HM7_Yufutsu	GF1	308	319
MU6_ShubutoR	GF1	325	329
MU8_ShubutoR	GF1	304	306	310
MV5_ShubutoR	GF1	304	306	310
MV6_ShubutoR	GF1	304	306	310
MV7_ShubutoR	GF1	304	306	310
MV8_ShubutoR	GF1	304	306	310
MW1_ShubutoR	GF1	304	306	310
MV3_ShubutoR	GF1	298	304	306	310
MU1_ShubutoR	GF1	304	314
MU2_ShubutoR	GF1	304	314
MU3_ShubutoR	GF1	304	314
MU4_ShubutoR	GF1	304	314
MU5_ShubutoR	GF1	304	314
MU7_ShubutoR	GF1	304	314
MV1_ShubutoR	GF1	304	306	329
MV2_ShubutoR	GF1	304	306	329
MV4_ShubutoR	GF1	304	306	329
MQ7_ShiribeshtoshibetsuR	GF1	306	308	310
MR3_ShiribeshtoshibetsuR	GF1	306	308	310
MR1_ShiribeshtoshibetsuR	GF1	306	308
MR2_ShiribeshtoshibetsuR	GF1	306	308
MR7_ShiribeshtoshibetsuR	GF1	300	306
MR8_ShiribeshtoshibetsuR	GF1	325
MR6_ShiribeshtoshibetsuR	GF1	304	306	329
MQ8_ShiribeshtoshibetsuR	GF1	304	306	329
MR4_ShiribeshtoshibetsuR	GF1	304	306	329
MR5_ShiribeshtoshibetsuR	GF1	304	306	329
MS3_KunnuiR	GF1	296	306	308
MS5_KunnuiR	GF1	296	306	308
MS1_KunnuiR	GF1	325
MS2_KunnuiR	GF1	298	306
MS4_KunnuiR	GF1	329
MS6_KunnuiR	GF1	306
MS7_KunnuiR	GF1	306	329
MS8_KunnuiR	GF1	325	333
ML1_IwakiR	GF1	306	310	312	314
MK8_IwakiR	GF1	308	325
ML2_IwakiR	GF1	304	306	329
ML4_IwakiR	GF1	304	306	329
ML5_IwakiR	GF1	304	306	329
ML3_IwakiR	GF1	325	329
MM8_NiidaR	GF1	310	312	316
MN1_NiidaR	GF1	310	312	316
MN4_NiidaR	GF1	310	312	316
MN6_NiidaR	GF1	310	312	316
ML7_NiidaR	GF1	296	306	308
MM6_NiidaR	GF1	306	320
MM1_NiidaR	GF1	308	310	312
MM2_NiidaR	GF1	308	310	312
MM3_NiidaR	GF1	308	310	312
MM4_NiidaR	GF1	308	310	312
MM5_NiidaR	GF1	308	310	312
ML6_NiidaR	GF1	304	306	329
MM7_NiidaR	GF1	304	306	329
MN3_NiidaR	GF1	304	306	329
MN5_NiidaR	GF1	304	306	329
MN7_NiidaR	GF1	304	306	329
MN8_NiidaR	GF1	304	306	329
ML8_NiidaR	GF1	306	320
JO4_Oga	GF1	298	316
JO5_Oga	GF1	298	316
JO6_Oga	GF1	298	316
JO7_Oga	GF1	298	316
JO8_Oga	GF1	298	316
JP1_Oga	GF1	298	316
JP2_Oga	GF1	298	316
JP4_Oga	GF1	298	316
JP5_Oga	GF1	298	316
JP6_Oga	GF1	298	316
JP8_Oga	GF1	298	316
HR6_Oga	GF1	310	312	314
HS1_Oga	GF1	310	312	314
JP7_Oga	GF1	310	312	314
HS2_Oga	GF1	319
HR2_Oga	GF1	306	312	319
HR7_Oga	GF1	306	308
HR4_Oga	GF1	308
HR5_Oga	GF1	298	310
JP3_Oga	GF1	306	325
HQ8_Oga	GF1	306	312	316
HR1_Oga	GF1	306	312	316
HR3_Oga	GF1	306	312
HR8_Oga	GF1	306	312	316
HP1_OmonoR	GF1	306	308	310
HP4_OmonoR	GF1	306	308	310
HP6_OmonoR	GF1	310	312	316
HP8_OmonoR	GF1	310	312	316
HQ4_OmonoR	GF1	310	312	316
HQ7_OmonoR	GF1	298	316
HP3_OmonoR	GF1	310	312
HP2_OmonoR	GF1	306	319
HP5_OmonoR	GF1	308	319
HQ3_OmonoR	GF1	306	319
HP7_OmonoR	GF1	304	306
HQ6_OmonoR	GF1	304	306
HQ1_OmonoR	GF1	304	306	310
HQ5_OmonoR	GF1	294	325	327
HQ2_OmonoR	GF1	304	306	329
IH1_Kitakami	GF1	306	308	310
IH2_Kitakami	GF1	306	308	310
IH3_Kitakami	GF1	306	308	310
IH4_Kitakami	GF1	306	308	310
IH5_Kitakami	GF1	310	312	316
IH7_Kitakami	GF1	306	308	310
IH8_Kitakami	GF1	306	308	310
IJ2_Kitakami	GF1	306	308
IJ1_Kitakami	GF1	306	308
IJ3_Kitakami	GF1	306	308
IJ4_Kitakami	GF1	306	312
IJ5_Kitakami	GF1	306	312
IJ7_Kitakami	GF1	306	312
IJ8_Kitakami	GF1	306	308
IK1_Kitakami	GF1	306	308
IK2_Kitakami	GF1	306	312
IK3_Kitakami	GF1	306	312
IK4_Kitakami	GF1	310
IK8_Kitakami	GF1	306	308
IK6_Kitakami	GF1	306	310
IK7_Kitakami	GF1	308	310
IS7_MogamiR	GF1	308
IS8_MogamiR	GF1	294	323	327
IC01_YellowR	GF1	298	304
IC02_YellowR	GF1	337	346
IC03_YellowR	GF1	298	304
IC04_YellowR	GF1	298	304
IC05_YellowR	GF1	298	304
IC06_YellowR	GF1	298	304
IC07_YellowR	GF1	298	304
IC08_YellowR	GF1	298	304
IC82_Shandong	GF1	296	298	304
IC83_Shandong	GF1	344
IC84_Shandong	GF1	298
IC85_Shandong	GF1	302	304	342
IC86_Shandong	GF1	298
IC87_Shandong	GF1	298	323	331
IC92_Shandong	GF1	298	302	308
IC24_YellowR	GF1	304	319
IC25_YellowR	GF1	304	319
IC26_YellowR	GF1	298
IC27_YellowR	GF1	298	306	316
IC29_YellowR	GF1	298
IC30_YellowR	GF1	298
IC31_YellowR	GF1	298	306	316
LB5_SarufutsuR	J01	116	124
LB6_SarufutsuR	J01	124	165
KZ1_TonbetsuR	J01	114	124
KZ2_TonbetsuR	J01	124
KZ4_TonbetsuR	J01	114	124
KZ5_TonbetsuR	J01	124
KZ7_TonbetsuR	J01	124
KZ8_TonbetsuR	J01	124
LA2_TonbetsuR	J01	124
LA3_TonbetsuR	J01	114	124
LA4_TonbetsuR	J01	114	124
LA7_TonbetsuR	J01	114	124
LB2_TonbetsuR	J01	124
LB4_TonbetsuR	J01	114	132
KZ3_TonbetsuR	J01	124	138	161
LA5_TonbetsuR	J01	124	138	161
LB1_TonbetsuR	J01	124	138	161
LA1_TonbetsuR	J01	124	138	161
LA8_TonbetsuR	J01	124	138	161
LB8_TeshioR	J01	116	124
HN7_Monbetsu	J01	124	126	165
HN3_Monbetsu	J01	116	124	165
HN4_Monbetsu	J01	116	124	165
HN5_Monbetsu	J01	116	124	165
HN6_Monbetsu	J01	116	124	165
HN8_Monbetsu	J01	116	124	165
IR1_TokoroR	J01	124	138	161
IR6_TokoroR	J01	124	138	161
IQ6_TokoroR	J01	118	124	126
IQ7_TokoroR	J01	118	124	165
IQ8_TokoroR	J01	118	124	165
IR5_TokoroR	J01	118	124	126
IR3_TokoroR	J01	124	126	130
IR4_TokoroR	J01	124	126	130
IR7_TokoroR	J01	124	126	130
IR8_TokoroR	J01	124	126	130
IQ4_TokoroR	J01	124	126	130	149
IQ5_TokoroR	J01	124	126	130	149
IR2_TokoroR	J01	124	126	130	149
HM8_Abashiri	J01	116	124	165
HN1_Abashiri	J01	116	124	165
HN2_Abashiri	J01	116	124
IQ2_Abashiri	J01	116	124	165
IQ3_Abashiri	J01	116	124	165
IQ1_Abashiri	J01	116	124	165
IS3_Abashiri	J01	124	138	161
IS1_Abashiri	J01	124	126	130
IS2_Abashiri	J01	124	126	130
IS5_Abashiri	J01	124	138	161
IS4_Abashiri	J01	124	126	130
IS6_Abashiri	J01	157	173
NE8_FuurenR	J01	116	134	175
NE7_FuurenR	J01	114	165	173
ND1_BiwaseR	J01	116	124	165
ND2_BiwaseR	J01	116	124	165
ND3_BiwaseR	J01	116	124	165
ND4_BiwaseR	J01	116	124	165
ND5_BiwaseR	J01	116	124	165
ND6_BiwaseR	J01	116	124	165
ND7_BiwaseR	J01	116	124	165
ND8_BiwaseR	J01	116	124	165
NE1_BiwaseR	J01	116	124	165
NE2_BiwaseR	J01	116	124	165
NE3_BiwaseR	J01	116	124	165
NE4_BiwaseR	J01	116	124	165
NE5_BiwaseR	J01	116	124	165
NE6_BiwaseR	J01	116	124	165
JE1_AkkeshiL	J01	130	138	175
JE2_AkkeshiL	J01	130	138	175
JE3_AkkeshiL	J01	130	138	175
JE4_AkkeshiL	J01	130	138	175
JE5_AkkeshiL	J01	130	138	175
JE6_AkkeshiL	J01	130	138	175
JE7_AkkeshiL	J01	130	138	175
JE8_AkkeshiL	J01	130	138	175
MX1_TokachiR	J01	130	138	145
MY7_TokachiR	J01	130	138	145
MZ6_TokachiR	J01	130	138	145
MZ7_TokachiR	J01	130	138	145
NA6_TokachiR	J01	130	138	145
MX2_TokachiR	J01	114	165	173
MX3_TokachiR	J01	114	165	173
MX4_TokachiR	J01	114	165	173
MX5_TokachiR	J01	114	165	173
MX6_TokachiR	J01	114	165	173
MX8_TokachiR	J01	114	165	173
MY1_TokachiR	J01	114	165	173
MY2_TokachiR	J01	114	165	173
MY5_TokachiR	J01	114	165	173
MY6_TokachiR	J01	114	165	173
MZ1_TokachiR	J01	114	165	173
MZ2_TokachiR	J01	114	165	173
NA2_TokachiR	J01	114	165	173
MY8_TokachiR	J01	114	165	173
NA3_TokachiR	J01	114	124	165	173
MX7_TokachiR	J01	124	126	130
MY3_TokachiR	J01	124	126	130
MZ4_TokachiR	J01	124	126	130
NA1_TokachiR	J01	124	126	130
NA4_TokachiR	J01	124	126	130
MZ5_TokachiR	J01	116	124	165
MW8_TokachiR	J01	116	124	161	163
MY4_TokachiR	J01	116	124	165
MZ3_TokachiR	J01	116	124	165
NA7_TokachiR	J01	116	124	163	165
NA8_TokachiR	J01	116	124	163	165
MW4_IshikariR	J01	130	132	138
MW7_IshikariR	J01	149	161	165	175
MW5_IshikariR	J01	124	126	130
MW6_IshikariR	J01	124	132
MW2_IshikariR	J01	124	126	147
MW3_IshikariR	J01	116	124	126
HL4_Yufutsu	J01	130	132	138
HM3_Yufutsu	J01	130	132	138
HM5_Yufutsu	J01	116	124
HL3_Yufutsu	J01	124	126
HM4_Yufutsu	J01	124	126
HM6_Yufutsu	J01	124	126
HL6_Yufutsu	J01	124	126
HL7_Yufutsu	J01	124	126
HM2_Yufutsu	J01	116	124	165
HM7_Yufutsu	J01	116	124	165
MU6_ShubutoR	J01	116	124
MU8_ShubutoR	J01	124	138	161
MV5_ShubutoR	J01	124	138	161
MV6_ShubutoR	J01	124	138	161
MV7_ShubutoR	J01	124	138	161
MV8_ShubutoR	J01	124	138	161
MW1_ShubutoR	J01	124	138	161
MV3_ShubutoR	J01	124	138	161
MU1_ShubutoR	J01	124	126	130
MU2_ShubutoR	J01	124	126	130
MU3_ShubutoR	J01	124	126	130
MU4_ShubutoR	J01	124	126	130
MU5_ShubutoR	J01	124	126	130
MU7_ShubutoR	J01	124	126	130
MV1_ShubutoR	J01	124	134
MV2_ShubutoR	J01	124	134
MV4_ShubutoR	J01	124	134
MQ7_ShiribeshtoshibetsuR	J01	130	132	138
MR3_ShiribeshtoshibetsuR	J01	130	132	138
MR1_ShiribeshtoshibetsuR	J01	124	165
MR2_ShiribeshtoshibetsuR	J01	124
MR7_ShiribeshtoshibetsuR	J01	124
MR8_ShiribeshtoshibetsuR	J01	124
MR6_ShiribeshtoshibetsuR	J01	124	134
MQ8_ShiribeshtoshibetsuR	J01	124	134
MR4_ShiribeshtoshibetsuR	J01	124	134
MR5_ShiribeshtoshibetsuR	J01	124	134
MS3_KunnuiR	J01	132	138	149
MS5_KunnuiR	J01	132	138	149
MS1_KunnuiR	J01	124
MS2_KunnuiR	J01	124
MS4_KunnuiR	J01	124	132
MS6_KunnuiR	J01	132
MS7_KunnuiR	J01	124	132
MS8_KunnuiR	J01	124
ML1_IwakiR	J01	120	124	126	130
MK8_IwakiR	J01	114	124
ML2_IwakiR	J01	124	134
ML4_IwakiR	J01	124	134
ML5_IwakiR	J01	124	134
ML3_IwakiR	J01	124
MM8_NiidaR	J01	130	138	145
MN1_NiidaR	J01	130	138	145
MN4_NiidaR	J01	130	138	145
MN6_NiidaR	J01	130	138	145
ML7_NiidaR	J01	132	138	149
MM6_NiidaR	J01	147	163
MM1_NiidaR	J01	130	138	175
MM2_NiidaR	J01	130	138	175
MM3_NiidaR	J01	130	138	175
MM4_NiidaR	J01	130	138	175
MM5_NiidaR	J01	130	138	175
ML6_NiidaR	J01	124	134
MM7_NiidaR	J01	124	134
MN3_NiidaR	J01	124	134
MN5_NiidaR	J01	124	134
MN7_NiidaR	J01	124	134
MN8_NiidaR	J01	124	134
ML8_NiidaR	J01	116	147
JO4_Oga	J01	126	173
JO5_Oga	J01	126	173
JO6_Oga	J01	126	173
JO7_Oga	J01	126	173
JO8_Oga	J01	126	173
JP1_Oga	J01	126	173
JP2_Oga	J01	126	173
JP4_Oga	J01	126	173
JP5_Oga	J01	126	173
JP6_Oga	J01	126	173
JP8_Oga	J01	126	173
HR6_Oga	J01	118	126	130
HS1_Oga	J01	118	126	130
JP7_Oga	J01	118	126	130
HS2_Oga	J01	132
HR2_Oga	J01	132	138	145
HR7_Oga	J01	124	165
HR4_Oga	J01	124	136
HR5_Oga	J01	116	126
JP3_Oga	J01	116	132
HQ8_Oga	J01	134	138	145
HR1_Oga	J01	134	138	147
HR3_Oga	J01	134	138	147
HR8_Oga	J01	134	138	145
HP1_OmonoR	J01	132	138	153
HP4_OmonoR	J01	132	138	153
HP6_OmonoR	J01	130	138	145
HP8_OmonoR	J01	130	138	145
HQ4_OmonoR	J01	130	132	138	145
HQ7_OmonoR	J01	126	173
HP3_OmonoR	J01	122	142	175
HP2_OmonoR	J01	128	132
HP5_OmonoR	J01	116	132
HQ3_OmonoR	J01	128	130
HP7_OmonoR	J01	114	138	161
HQ6_OmonoR	J01	114	138	161
HQ1_OmonoR	J01	116	136	165
HQ5_OmonoR	J01	147	175
HQ2_OmonoR	J01	124	134
IH1_Kitakami	J01	132	138	153
IH2_Kitakami	J01	132	138	153
IH3_Kitakami	J01	132	138	153
IH4_Kitakami	J01	132	138	153
IH5_Kitakami	J01	130	138	145
IH7_Kitakami	J01	132	138	153
IH8_Kitakami	J01	132	138	153
IJ2_Kitakami	J01	116	130
IJ1_Kitakami	J01	116	138
IJ3_Kitakami	J01	116	142
IJ4_Kitakami	J01	122	132	142
IJ5_Kitakami	J01	122	132	142
IJ7_Kitakami	J01	122	132	142
IJ8_Kitakami	J01	130	138
IK1_Kitakami	J01	130	138
IK2_Kitakami	J01	122	132	142
IK3_Kitakami	J01	122	132	142
IK4_Kitakami	J01	116	138
IK8_Kitakami	J01	130
IK6_Kitakami	J01	116	155
IK7_Kitakami	J01	130	138
IS7_MogamiR	J01	124
IS8_MogamiR	J01	147	175
IC01_YellowR	J01	151	170
IC02_YellowR	J01	136	151	159
IC03_YellowR	J01	151	170
IC04_YellowR	J01	151	170
IC05_YellowR	J01	151	170
IC06_YellowR	J01	151	170
IC07_YellowR	J01	151	170
IC08_YellowR	J01	151	170
IC82_Shandong	J01	153	157	159
IC83_Shandong	J01	138
IC84_Shandong	J01	138	163
IC85_Shandong	J01	136
IC86_Shandong	J01	138	157
IC87_Shandong	J01	136	138
IC92_Shandong	J01	149	163	165
IC24_YellowR	J01	155
IC25_YellowR	J01	155
IC26_YellowR	J01	169	175
IC27_YellowR	J01	155	175
IC29_YellowR	J01	169	175
IC30_YellowR	J01	169	175
IC31_YellowR	J01	155	175
LB5_SarufutsuR	HLJYJ094	183
LB6_SarufutsuR	HLJYJ094	189
KZ1_TonbetsuR	HLJYJ094	192
KZ2_TonbetsuR	HLJYJ094	183	189
KZ4_TonbetsuR	HLJYJ094	183	192
KZ5_TonbetsuR	HLJYJ094	189	192
KZ7_TonbetsuR	HLJYJ094	192
KZ8_TonbetsuR	HLJYJ094	189
LA2_TonbetsuR	HLJYJ094	189
LA3_TonbetsuR	HLJYJ094	189
LA4_TonbetsuR	HLJYJ094	189
LA7_TonbetsuR	HLJYJ094	189	192
LB2_TonbetsuR	HLJYJ094	189
LB4_TonbetsuR	HLJYJ094	192
KZ3_TonbetsuR	HLJYJ094	189	198	204
LA5_TonbetsuR	HLJYJ094	189	198	204
LB1_TonbetsuR	HLJYJ094	189	198	204
LA1_TonbetsuR	HLJYJ094	189	198	204
LA8_TonbetsuR	HLJYJ094	189	198	204
LB8_TeshioR	HLJYJ094	189	192
HN7_Monbetsu	HLJYJ094	189	198
HN3_Monbetsu	HLJYJ094	189	195
HN4_Monbetsu	HLJYJ094	189	195
HN5_Monbetsu	HLJYJ094	189	195
HN6_Monbetsu	HLJYJ094	189	195
HN8_Monbetsu	HLJYJ094	189	195
IR1_TokoroR	HLJYJ094	189	198	204
IR6_TokoroR	HLJYJ094	189	198	204
IQ6_TokoroR	HLJYJ094	189	198
IQ7_TokoroR	HLJYJ094	189	198
IQ8_TokoroR	HLJYJ094	189	198
IR5_TokoroR	HLJYJ094	189	198
IR3_TokoroR	HLJYJ094	189	198	204
IR4_TokoroR	HLJYJ094	189	198	204
IR7_TokoroR	HLJYJ094	189	198	204
IR8_TokoroR	HLJYJ094	189	198	204
IQ4_TokoroR	HLJYJ094	189	198	204
IQ5_TokoroR	HLJYJ094	189	198	204
IR2_TokoroR	HLJYJ094	189	198	204
HM8_Abashiri	HLJYJ094	189	195
HN1_Abashiri	HLJYJ094	189	195
HN2_Abashiri	HLJYJ094	189	195
IQ2_Abashiri	HLJYJ094	189	195
IQ3_Abashiri	HLJYJ094	189	195
IQ1_Abashiri	HLJYJ094	189	192	195
IS3_Abashiri	HLJYJ094	189	198	204
IS1_Abashiri	HLJYJ094	189	198	204
IS2_Abashiri	HLJYJ094	189	198	204
IS5_Abashiri	HLJYJ094	189	198
IS4_Abashiri	HLJYJ094	189	198	204
IS6_Abashiri	HLJYJ094	192	198
NE8_FuurenR	HLJYJ094	198	204
NE7_FuurenR	HLJYJ094	198
ND1_BiwaseR	HLJYJ094	189	195
ND2_BiwaseR	HLJYJ094	189	195
ND3_BiwaseR	HLJYJ094	189	195
ND4_BiwaseR	HLJYJ094	189	195
ND5_BiwaseR	HLJYJ094	189	195
ND6_BiwaseR	HLJYJ094	189	195
ND7_BiwaseR	HLJYJ094	189	195
ND8_BiwaseR	HLJYJ094	189	195
NE1_BiwaseR	HLJYJ094	189	195
NE2_BiwaseR	HLJYJ094	189	195
NE3_BiwaseR	HLJYJ094	189	195
NE4_BiwaseR	HLJYJ094	189	195
NE5_BiwaseR	HLJYJ094	189	195
NE6_BiwaseR	HLJYJ094	189	195
JE1_AkkeshiL	HLJYJ094	198	204
JE2_AkkeshiL	HLJYJ094	198	204
JE3_AkkeshiL	HLJYJ094	198	204
JE4_AkkeshiL	HLJYJ094	198	204
JE5_AkkeshiL	HLJYJ094	198	204
JE6_AkkeshiL	HLJYJ094	198	204
JE7_AkkeshiL	HLJYJ094	198	204
JE8_AkkeshiL	HLJYJ094	198	204
MX1_TokachiR	HLJYJ094	198	204
MY7_TokachiR	HLJYJ094	198	204
MZ6_TokachiR	HLJYJ094	198	204
MZ7_TokachiR	HLJYJ094	198	204
NA6_TokachiR	HLJYJ094	198	204
MX2_TokachiR	HLJYJ094	198
MX3_TokachiR	HLJYJ094	198
MX4_TokachiR	HLJYJ094	198
MX5_TokachiR	HLJYJ094	198
MX6_TokachiR	HLJYJ094	198
MX8_TokachiR	HLJYJ094	198
MY1_TokachiR	HLJYJ094	198
MY2_TokachiR	HLJYJ094	198
MY5_TokachiR	HLJYJ094	198
MY6_TokachiR	HLJYJ094	198
MZ1_TokachiR	HLJYJ094	198
MZ2_TokachiR	HLJYJ094	198
NA2_TokachiR	HLJYJ094	198
MY8_TokachiR	HLJYJ094	189	198
NA3_TokachiR	HLJYJ094	198	204
MX7_TokachiR	HLJYJ094	189	198	204
MY3_TokachiR	HLJYJ094	189	198	204
MZ4_TokachiR	HLJYJ094	189	198	204
NA1_TokachiR	HLJYJ094	189	198	204
NA4_TokachiR	HLJYJ094	189	198	204
MZ5_TokachiR	HLJYJ094	189	195
MW8_TokachiR	HLJYJ094	189	195	206
MY4_TokachiR	HLJYJ094	189	192	195
MZ3_TokachiR	HLJYJ094	189	192	195
NA7_TokachiR	HLJYJ094	189	195	206
NA8_TokachiR	HLJYJ094	189	195	206
MW4_IshikariR	HLJYJ094	198	204
MW7_IshikariR	HLJYJ094	201	204
MW5_IshikariR	HLJYJ094	189	198	204
MW6_IshikariR	HLJYJ094	192	198	204
MW2_IshikariR	HLJYJ094	189	192
MW3_IshikariR	HLJYJ094	189	198
HL4_Yufutsu	HLJYJ094	198	204
HM3_Yufutsu	HLJYJ094	198	204
HM5_Yufutsu	HLJYJ094	189
HL3_Yufutsu	HLJYJ094	189	198
HM4_Yufutsu	HLJYJ094	189	198
HM6_Yufutsu	HLJYJ094	189	198
HL6_Yufutsu	HLJYJ094	189	198
HL7_Yufutsu	HLJYJ094	189	198
HM2_Yufutsu	HLJYJ094	189	195
HM7_Yufutsu	HLJYJ094	189	195
MU6_ShubutoR	HLJYJ094	189	195
MU8_ShubutoR	HLJYJ094	189	198	204
MV5_ShubutoR	HLJYJ094	189	198	204
MV6_ShubutoR	HLJYJ094	189	198	204
MV7_ShubutoR	HLJYJ094	189	198	204
MV8_ShubutoR	HLJYJ094	189	198	204
MW1_ShubutoR	HLJYJ094	189	198	204
MV3_ShubutoR	HLJYJ094	189	198	204
MU1_ShubutoR	HLJYJ094	189	198	204
MU2_ShubutoR	HLJYJ094	189	198	204
MU3_ShubutoR	HLJYJ094	189	198	204
MU4_ShubutoR	HLJYJ094	189	198	204
MU5_ShubutoR	HLJYJ094	189	198	204
MU7_ShubutoR	HLJYJ094	189	198	204
MV1_ShubutoR	HLJYJ094	189	192	198
MV2_ShubutoR	HLJYJ094	189	192	198
MV4_ShubutoR	HLJYJ094	189	192	198
MQ7_ShiribeshtoshibetsuR	HLJYJ094	198	204
MR3_ShiribeshtoshibetsuR	HLJYJ094	198	204
MR1_ShiribeshtoshibetsuR	HLJYJ094	189
MR2_ShiribeshtoshibetsuR	HLJYJ094	189	192
MR7_ShiribeshtoshibetsuR	HLJYJ094	189
MR8_ShiribeshtoshibetsuR	HLJYJ094	189
MR6_ShiribeshtoshibetsuR	HLJYJ094	189	192	198
MQ8_ShiribeshtoshibetsuR	HLJYJ094	189	192	198
MR4_ShiribeshtoshibetsuR	HLJYJ094	189	192	198
MR5_ShiribeshtoshibetsuR	HLJYJ094	189	192	198
MS3_KunnuiR	HLJYJ094	198	201
MS5_KunnuiR	HLJYJ094	198	201
MS1_KunnuiR	HLJYJ094	189	198
MS2_KunnuiR	HLJYJ094	189
MS4_KunnuiR	HLJYJ094	189
MS6_KunnuiR	HLJYJ094	189
MS7_KunnuiR	HLJYJ094	189
MS8_KunnuiR	HLJYJ094	189	198
ML1_IwakiR	HLJYJ094	198	201	204
MK8_IwakiR	HLJYJ094	189
ML2_IwakiR	HLJYJ094	189	192	198
ML4_IwakiR	HLJYJ094	189	192	198
ML5_IwakiR	HLJYJ094	189	192	198
ML3_IwakiR	HLJYJ094	189	192
MM8_NiidaR	HLJYJ094	198	204
MN1_NiidaR	HLJYJ094	198	204
MN4_NiidaR	HLJYJ094	198	204
MN6_NiidaR	HLJYJ094	198	204
ML7_NiidaR	HLJYJ094	198	201
MM6_NiidaR	HLJYJ094	198
MM1_NiidaR	HLJYJ094	198	204
MM2_NiidaR	HLJYJ094	198	204
MM3_NiidaR	HLJYJ094	198	204
MM4_NiidaR	HLJYJ094	198	204
MM5_NiidaR	HLJYJ094	198	204
ML6_NiidaR	HLJYJ094	189	192	198
MM7_NiidaR	HLJYJ094	189	192	198
MN3_NiidaR	HLJYJ094	189	192	198
MN5_NiidaR	HLJYJ094	189	192	198
MN7_NiidaR	HLJYJ094	189	192	198
MN8_NiidaR	HLJYJ094	189	192	198
ML8_NiidaR	HLJYJ094	201	206
JO4_Oga	HLJYJ094	192	198
JO5_Oga	HLJYJ094	192	198
JO6_Oga	HLJYJ094	192	198
JO7_Oga	HLJYJ094	192	198
JO8_Oga	HLJYJ094	192
JP1_Oga	HLJYJ094	192	198
JP2_Oga	HLJYJ094	192	198
JP4_Oga	HLJYJ094	192	198
JP5_Oga	HLJYJ094	192	198
JP6_Oga	HLJYJ094	192	198
JP8_Oga	HLJYJ094	192	198
HR6_Oga	HLJYJ094	198	204
HS1_Oga	HLJYJ094	198	204
JP7_Oga	HLJYJ094	198	204
HS2_Oga	HLJYJ094	189	195
HR2_Oga	HLJYJ094	189	198	204
HR7_Oga	HLJYJ094	195
HR4_Oga	HLJYJ094	189
HR5_Oga	HLJYJ094	183	195
JP3_Oga	HLJYJ094	195
HQ8_Oga	HLJYJ094	198	201	204
HR1_Oga	HLJYJ094	198	201	204
HR3_Oga	HLJYJ094	198	201	204
HR8_Oga	HLJYJ094	198	201	204
HP1_OmonoR	HLJYJ094	198	204
HP4_OmonoR	HLJYJ094	198	204
HP6_OmonoR	HLJYJ094	198	204
HP8_OmonoR	HLJYJ094	198	204
HQ4_OmonoR	HLJYJ094	189	198	204
HQ7_OmonoR	HLJYJ094	192	198
HP3_OmonoR	HLJYJ094	198	201
HP2_OmonoR	HLJYJ094	189
HP5_OmonoR	HLJYJ094	189
HQ3_OmonoR	HLJYJ094	189
HP7_OmonoR	HLJYJ094	189	192	198
HQ6_OmonoR	HLJYJ094	189	192	198
HQ1_OmonoR	HLJYJ094	195	201
HQ5_OmonoR	HLJYJ094	195	201	204
HQ2_OmonoR	HLJYJ094	189	192	198
IH1_Kitakami	HLJYJ094	198	204
IH2_Kitakami	HLJYJ094	198	204
IH3_Kitakami	HLJYJ094	198	204
IH4_Kitakami	HLJYJ094	198	204
IH5_Kitakami	HLJYJ094	198	204
IH7_Kitakami	HLJYJ094	198	204
IH8_Kitakami	HLJYJ094	198	204
IJ2_Kitakami	HLJYJ094	183	198
IJ1_Kitakami	HLJYJ094	198
IJ3_Kitakami	HLJYJ094	198
IJ4_Kitakami	HLJYJ094	198	204
IJ5_Kitakami	HLJYJ094	198	204
IJ7_Kitakami	HLJYJ094	198	204
IJ8_Kitakami	HLJYJ094	183	198
IK1_Kitakami	HLJYJ094	198
IK2_Kitakami	HLJYJ094	198	204
IK3_Kitakami	HLJYJ094	198	204
IK4_Kitakami	HLJYJ094	198
IK8_Kitakami	HLJYJ094	198
IK6_Kitakami	HLJYJ094	183	198
IK7_Kitakami	HLJYJ094	198
IS7_MogamiR	HLJYJ094	186	192
IS8_MogamiR	HLJYJ094	195	201	204
IC01_YellowR	HLJYJ094	195	198	204
IC02_YellowR	HLJYJ094	192	198	204
IC03_YellowR	HLJYJ094	195	198	204
IC04_YellowR	HLJYJ094	195	198	204
IC05_YellowR	HLJYJ094	195	198	204
IC06_YellowR	HLJYJ094	195	198	204
IC07_YellowR	HLJYJ094	195	198	204
IC08_YellowR	HLJYJ094	195	198	204
IC82_Shandong	HLJYJ094	183	192	201
IC83_Shandong	HLJYJ094	198	201
IC84_Shandong	HLJYJ094	192	195
IC85_Shandong	HLJYJ094	192	198	204
IC86_Shandong	HLJYJ094	192	198
IC87_Shandong	HLJYJ094	192	195	198
IC92_Shandong	HLJYJ094	192
IC24_YellowR	HLJYJ094	192	195
IC25_YellowR	HLJYJ094	192	195
IC26_YellowR	HLJYJ094	192	195
IC27_YellowR	HLJYJ094	195	198	201
IC29_YellowR	HLJYJ094	192	195
IC30_YellowR	HLJYJ094	192	195
IC31_YellowR	HLJYJ094	195	198	201
LB5_SarufutsuR	Cca19	237
LB6_SarufutsuR	Cca19	237
KZ1_TonbetsuR	Cca19	237
KZ2_TonbetsuR	Cca19	237
KZ4_TonbetsuR	Cca19	237
KZ5_TonbetsuR	Cca19	237
KZ7_TonbetsuR	Cca19	237
KZ8_TonbetsuR	Cca19	237
LA2_TonbetsuR	Cca19	237
LA3_TonbetsuR	Cca19	237
LA4_TonbetsuR	Cca19	237
LA7_TonbetsuR	Cca19	237
LB2_TonbetsuR	Cca19	237
LB4_TonbetsuR	Cca19	237	240
KZ3_TonbetsuR	Cca19	237
LA5_TonbetsuR	Cca19	237
LB1_TonbetsuR	Cca19	237
LA1_TonbetsuR	Cca19	237
LA8_TonbetsuR	Cca19	237
LB8_TeshioR	Cca19	237
HN7_Monbetsu	Cca19	222	237
HN3_Monbetsu	Cca19	237
HN4_Monbetsu	Cca19	237
HN5_Monbetsu	Cca19	237
HN6_Monbetsu	Cca19	237
HN8_Monbetsu	Cca19	237
IR1_TokoroR	Cca19	237
IR6_TokoroR	Cca19	237
IQ6_TokoroR	Cca19	222	237
IQ7_TokoroR	Cca19	222	237
IQ8_TokoroR	Cca19	222	237
IR5_TokoroR	Cca19	222	237
IR3_TokoroR	Cca19	222	237
IR4_TokoroR	Cca19	222	237
IR7_TokoroR	Cca19	222	237
IR8_TokoroR	Cca19	222	237
IQ4_TokoroR	Cca19	222	237
IQ5_TokoroR	Cca19	222	237
IR2_TokoroR	Cca19	222	237
HM8_Abashiri	Cca19	237
HN1_Abashiri	Cca19	237
HN2_Abashiri	Cca19	237
IQ2_Abashiri	Cca19	237
IQ3_Abashiri	Cca19	237
IQ1_Abashiri	Cca19	237
IS3_Abashiri	Cca19	237
IS1_Abashiri	Cca19	222	237
IS2_Abashiri	Cca19	222	237
IS5_Abashiri	Cca19	237
IS4_Abashiri	Cca19	222	237
IS6_Abashiri	Cca19	229	237	251
NE8_FuurenR	Cca19	237
NE7_FuurenR	Cca19	229	237
ND1_BiwaseR	Cca19	237
ND2_BiwaseR	Cca19	237
ND3_BiwaseR	Cca19	237
ND4_BiwaseR	Cca19	237
ND5_BiwaseR	Cca19	237
ND6_BiwaseR	Cca19	237
ND7_BiwaseR	Cca19	237
ND8_BiwaseR	Cca19	237
NE1_BiwaseR	Cca19	237
NE2_BiwaseR	Cca19	237
NE3_BiwaseR	Cca19	237
NE4_BiwaseR	Cca19	237
NE5_BiwaseR	Cca19	237
NE6_BiwaseR	Cca19	237
JE1_AkkeshiL	Cca19	222	237
JE2_AkkeshiL	Cca19	222	237
JE3_AkkeshiL	Cca19	222	237
JE4_AkkeshiL	Cca19	222	237
JE5_AkkeshiL	Cca19	222	237
JE6_AkkeshiL	Cca19	222	237
JE7_AkkeshiL	Cca19	222	237
JE8_AkkeshiL	Cca19	222	237
MX1_TokachiR	Cca19	222	237
MY7_TokachiR	Cca19	222	237
MZ6_TokachiR	Cca19	222	237
MZ7_TokachiR	Cca19	222	237
NA6_TokachiR	Cca19	222	237
MX2_TokachiR	Cca19	229	237
MX3_TokachiR	Cca19	229	237
MX4_TokachiR	Cca19	229	237
MX5_TokachiR	Cca19	229	237
MX6_TokachiR	Cca19	229	237
MX8_TokachiR	Cca19	229	237
MY1_TokachiR	Cca19	229	237
MY2_TokachiR	Cca19	229	237
MY5_TokachiR	Cca19	229	237
MY6_TokachiR	Cca19	229	237
MZ1_TokachiR	Cca19	229	237
MZ2_TokachiR	Cca19	229	237
NA2_TokachiR	Cca19	229	237
MY8_TokachiR	Cca19	229	237
NA3_TokachiR	Cca19	229	231	237
MX7_TokachiR	Cca19	222	237
MY3_TokachiR	Cca19	222	237
MZ4_TokachiR	Cca19	222	237
NA1_TokachiR	Cca19	222	237
NA4_TokachiR	Cca19	222	237
MZ5_TokachiR	Cca19	237
MW8_TokachiR	Cca19	237
MY4_TokachiR	Cca19	237
MZ3_TokachiR	Cca19	237
NA7_TokachiR	Cca19	237
NA8_TokachiR	Cca19	237
MW4_IshikariR	Cca19	237
MW7_IshikariR	Cca19	237
MW5_IshikariR	Cca19	222	237
MW6_IshikariR	Cca19	237
MW2_IshikariR	Cca19	222	237
MW3_IshikariR	Cca19	237
HL4_Yufutsu	Cca19	222	237
HM3_Yufutsu	Cca19	222	237
HM5_Yufutsu	Cca19	237
HL3_Yufutsu	Cca19	222	237
HM4_Yufutsu	Cca19	222	237
HM6_Yufutsu	Cca19	222	237
HL6_Yufutsu	Cca19	222	237
HL7_Yufutsu	Cca19	222	237
HM2_Yufutsu	Cca19	237
HM7_Yufutsu	Cca19	237
MU6_ShubutoR	Cca19	237
MU8_ShubutoR	Cca19	237
MV5_ShubutoR	Cca19	237
MV6_ShubutoR	Cca19	237
MV7_ShubutoR	Cca19	237
MV8_ShubutoR	Cca19	237
MW1_ShubutoR	Cca19	237
MV3_ShubutoR	Cca19	237
MU1_ShubutoR	Cca19	222	237
MU2_ShubutoR	Cca19	222	237
MU3_ShubutoR	Cca19	222	237
MU4_ShubutoR	Cca19	222	237
MU5_ShubutoR	Cca19	222	237
MU7_ShubutoR	Cca19	222	237
MV1_ShubutoR	Cca19	237
MV2_ShubutoR	Cca19	237
MV4_ShubutoR	Cca19	237
MQ7_ShiribeshtoshibetsuR	Cca19	222	237
MR3_ShiribeshtoshibetsuR	Cca19	222	237
MR1_ShiribeshtoshibetsuR	Cca19	237	240
MR2_ShiribeshtoshibetsuR	Cca19	237
MR7_ShiribeshtoshibetsuR	Cca19	237
MR8_ShiribeshtoshibetsuR	Cca19	237
MR6_ShiribeshtoshibetsuR	Cca19	237
MQ8_ShiribeshtoshibetsuR	Cca19	237
MR4_ShiribeshtoshibetsuR	Cca19	237
MR5_ShiribeshtoshibetsuR	Cca19	237
MS3_KunnuiR	Cca19	222	237
MS5_KunnuiR	Cca19	222	237
MS1_KunnuiR	Cca19	237
MS2_KunnuiR	Cca19	237
MS4_KunnuiR	Cca19	237
MS6_KunnuiR	Cca19	237
MS7_KunnuiR	Cca19	237	240
MS8_KunnuiR	Cca19	237
ML1_IwakiR	Cca19	222	225	237
MK8_IwakiR	Cca19	237
ML2_IwakiR	Cca19	237
ML4_IwakiR	Cca19	237
ML5_IwakiR	Cca19	237
ML3_IwakiR	Cca19	237
MM8_NiidaR	Cca19	222	237
MN1_NiidaR	Cca19	222	237
MN4_NiidaR	Cca19	222	237
MN6_NiidaR	Cca19	222	237
ML7_NiidaR	Cca19	222	237
MM6_NiidaR	Cca19	222
MM1_NiidaR	Cca19	222	237
MM2_NiidaR	Cca19	222	237
MM3_NiidaR	Cca19	222	237
MM4_NiidaR	Cca19	222	237
MM5_NiidaR	Cca19	222	237
ML6_NiidaR	Cca19	237
MM7_NiidaR	Cca19	237
MN3_NiidaR	Cca19	237
MN5_NiidaR	Cca19	237
MN7_NiidaR	Cca19	237
MN8_NiidaR	Cca19	237
ML8_NiidaR	Cca19	222
JO4_Oga	Cca19	222	237
JO5_Oga	Cca19	222	237
JO6_Oga	Cca19	222	237
JO7_Oga	Cca19	222	237
JO8_Oga	Cca19	222	237
JP1_Oga	Cca19	222	237
JP2_Oga	Cca19	222	237
JP4_Oga	Cca19	222	237
JP5_Oga	Cca19	222	237
JP6_Oga	Cca19	222	237
JP8_Oga	Cca19	222	237
HR6_Oga	Cca19	222	237
HS1_Oga	Cca19	222	237
JP7_Oga	Cca19	222	237
HS2_Oga	Cca19	237
HR2_Oga	Cca19	222	237
HR7_Oga	Cca19	237	240
HR4_Oga	Cca19	237
HR5_Oga	Cca19	237	240
JP3_Oga	Cca19	237
HQ8_Oga	Cca19	222
HR1_Oga	Cca19	222	237
HR3_Oga	Cca19	222
HR8_Oga	Cca19	222
HP1_OmonoR	Cca19	222	237
HP4_OmonoR	Cca19	222	237
HP6_OmonoR	Cca19	222	237
HP8_OmonoR	Cca19	222	237
HQ4_OmonoR	Cca19	222	237	240
HQ7_OmonoR	Cca19	222	237	242
HP3_OmonoR	Cca19	222	237
HP2_OmonoR	Cca19	237	240
HP5_OmonoR	Cca19	240
HQ3_OmonoR	Cca19	240
HP7_OmonoR	Cca19	237	240
HQ6_OmonoR	Cca19	237	240
HQ1_OmonoR	Cca19	237
HQ5_OmonoR	Cca19	237
HQ2_OmonoR	Cca19	237
IH1_Kitakami	Cca19	222	237
IH2_Kitakami	Cca19	222	237
IH3_Kitakami	Cca19	222	237
IH4_Kitakami	Cca19	222	237
IH5_Kitakami	Cca19	222	237
IH7_Kitakami	Cca19	222	237
IH8_Kitakami	Cca19	222	237
IJ2_Kitakami	Cca19	222
IJ1_Kitakami	Cca19	222	237
IJ3_Kitakami	Cca19	222	237
IJ4_Kitakami	Cca19	237
IJ5_Kitakami	Cca19	237
IJ7_Kitakami	Cca19	237
IJ8_Kitakami	Cca19	222
IK1_Kitakami	Cca19	222
IK2_Kitakami	Cca19	237
IK3_Kitakami	Cca19	237
IK4_Kitakami	Cca19	222
IK8_Kitakami	Cca19	222
IK6_Kitakami	Cca19	222	237
IK7_Kitakami	Cca19	222	237
IS7_MogamiR	Cca19	237
IS8_MogamiR	Cca19	237
IC01_YellowR	Cca19	237
IC02_YellowR	Cca19	237
IC03_YellowR	Cca19	237
IC04_YellowR	Cca19	237
IC05_YellowR	Cca19	237
IC06_YellowR	Cca19	237
IC07_YellowR	Cca19	237
IC08_YellowR	Cca19	237
IC82_Shandong	Cca19	228	237
IC83_Shandong	Cca19	228	237
IC84_Shandong	Cca19	237
IC85_Shandong	Cca19	237
IC86_Shandong	Cca19	237
IC87_Shandong	Cca19	237
IC92_Shandong	Cca19	229	237
IC24_YellowR	Cca19	237
IC25_YellowR	Cca19	237
IC26_YellowR	Cca19	237
IC27_YellowR	Cca19	233	237
IC29_YellowR	Cca19	237
IC30_YellowR	Cca19	237
IC31_YellowR	Cca19	233	237
LB5_SarufutsuR	Cca12	196
LB6_SarufutsuR	Cca12	196
KZ1_TonbetsuR	Cca12	196
KZ2_TonbetsuR	Cca12	196
KZ4_TonbetsuR	Cca12	196
KZ5_TonbetsuR	Cca12	196
KZ7_TonbetsuR	Cca12	196
KZ8_TonbetsuR	Cca12	196
LA2_TonbetsuR	Cca12	196
LA3_TonbetsuR	Cca12	196
LA4_TonbetsuR	Cca12	196
LA7_TonbetsuR	Cca12	196
LB2_TonbetsuR	Cca12	196
LB4_TonbetsuR	Cca12	196
KZ3_TonbetsuR	Cca12	196	200
LA5_TonbetsuR	Cca12	196	200
LB1_TonbetsuR	Cca12	196	200
LA1_TonbetsuR	Cca12	196	200
LA8_TonbetsuR	Cca12	196	200
LB8_TeshioR	Cca12	196
HN7_Monbetsu	Cca12	196	226
HN3_Monbetsu	Cca12	196	234
HN4_Monbetsu	Cca12	196	234
HN5_Monbetsu	Cca12	196
HN6_Monbetsu	Cca12	196	234
HN8_Monbetsu	Cca12	196	234
IR1_TokoroR	Cca12	196	200
IR6_TokoroR	Cca12	196	200
IQ6_TokoroR	Cca12	196	216	226
IQ7_TokoroR	Cca12	196	216	226
IQ8_TokoroR	Cca12	196	216	226
IR5_TokoroR	Cca12	196	216	226
IR3_TokoroR	Cca12	196	206	216
IR4_TokoroR	Cca12	196	206	216
IR7_TokoroR	Cca12	196	206	216
IR8_TokoroR	Cca12	196	206	216
IQ4_TokoroR	Cca12	196	200	206	216
IQ5_TokoroR	Cca12	196	200	206	216
IR2_TokoroR	Cca12	196	200	206	216
HM8_Abashiri	Cca12	196	234
HN1_Abashiri	Cca12	196	234
HN2_Abashiri	Cca12	196	234
IQ2_Abashiri	Cca12	196	234
IQ3_Abashiri	Cca12	196	234
IQ1_Abashiri	Cca12	196	200	230
IS3_Abashiri	Cca12	196	200
IS1_Abashiri	Cca12	196	206	216
IS2_Abashiri	Cca12	196	206	216
IS5_Abashiri	Cca12	196	200
IS4_Abashiri	Cca12	196	206	216
IS6_Abashiri	Cca12	192	196	202
NE8_FuurenR	Cca12	200	214	222
NE7_FuurenR	Cca12	192	196	200
ND1_BiwaseR	Cca12	196	234
ND2_BiwaseR	Cca12	196	234
ND3_BiwaseR	Cca12	196	234
ND4_BiwaseR	Cca12	196	234
ND5_BiwaseR	Cca12	196	234
ND6_BiwaseR	Cca12	196	234
ND7_BiwaseR	Cca12	196	234
ND8_BiwaseR	Cca12	196	234
NE1_BiwaseR	Cca12	196	234
NE2_BiwaseR	Cca12	196	234
NE3_BiwaseR	Cca12	196	234
NE4_BiwaseR	Cca12	196	234
NE5_BiwaseR	Cca12	196	234
NE6_BiwaseR	Cca12	196	234
JE1_AkkeshiL	Cca12	200	206	216
JE2_AkkeshiL	Cca12	200	206	216
JE3_AkkeshiL	Cca12	200	206	216
JE4_AkkeshiL	Cca12	200	206	216
JE5_AkkeshiL	Cca12	200	206	216
JE6_AkkeshiL	Cca12	200	206	216
JE7_AkkeshiL	Cca12	200	206	216
JE8_AkkeshiL	Cca12	200	206	216
MX1_TokachiR	Cca12	212	216	226
MY7_TokachiR	Cca12	212	216	226
MZ6_TokachiR	Cca12	212	216	226
MZ7_TokachiR	Cca12	212	216	226
NA6_TokachiR	Cca12	212	216	226
MX2_TokachiR	Cca12	192	196	200
MX3_TokachiR	Cca12	192	196	200
MX4_TokachiR	Cca12	192	196	200
MX5_TokachiR	Cca12	192	196	200
MX6_TokachiR	Cca12	192	196	200
MX8_TokachiR	Cca12	192	196	200
MY1_TokachiR	Cca12	192	196	200
MY2_TokachiR	Cca12	192	196	200
MY5_TokachiR	Cca12	192	196	200
MY6_TokachiR	Cca12	192	196	200
MZ1_TokachiR	Cca12	192	196	200
MZ2_TokachiR	Cca12	192	196	200
NA2_TokachiR	Cca12	192	196	200
MY8_TokachiR	Cca12	192	196	200
NA3_TokachiR	Cca12	192	196	200
MX7_TokachiR	Cca12	196	206	216
MY3_TokachiR	Cca12	196	206	216
MZ4_TokachiR	Cca12	196	206	216
NA1_TokachiR	Cca12	196	206	216
NA4_TokachiR	Cca12	196	206	216
MZ5_TokachiR	Cca12	196	234
MW8_TokachiR	Cca12	196	221
MY4_TokachiR	Cca12	196	200	221
MZ3_TokachiR	Cca12	196	200	221
NA7_TokachiR	Cca12	196	221
NA8_TokachiR	Cca12	196	221
MW4_IshikariR	Cca12	221	230
MW7_IshikariR	Cca12	196	200
MW5_IshikariR	Cca12	196	206	216
MW6_IshikariR	Cca12	196	212	234
MW2_IshikariR	Cca12	196	216
MW3_IshikariR	Cca12	196	216
HL4_Yufutsu	Cca12	221	230
HM3_Yufutsu	Cca12	221	230
HM5_Yufutsu	Cca12	196
HL3_Yufutsu	Cca12	196	216
HM4_Yufutsu	Cca12	196	216
HM6_Yufutsu	Cca12	196	216
HL6_Yufutsu	Cca12	196	216	226
HL7_Yufutsu	Cca12	196	216	226
HM2_Yufutsu	Cca12	196	234
HM7_Yufutsu	Cca12	196	221
MU6_ShubutoR	Cca12	196
MU8_ShubutoR	Cca12	196	200
MV5_ShubutoR	Cca12	196	200
MV6_ShubutoR	Cca12	196	200
MV7_ShubutoR	Cca12	196	200
MV8_ShubutoR	Cca12	196	200
MW1_ShubutoR	Cca12	196	200
MV3_ShubutoR	Cca12	196	200
MU1_ShubutoR	Cca12	196	206	216
MU2_ShubutoR	Cca12	196	206	216
MU3_ShubutoR	Cca12	196	206	216
MU4_ShubutoR	Cca12	196	206	216
MU5_ShubutoR	Cca12	196	206	216
MU7_ShubutoR	Cca12	196	206	216
MV1_ShubutoR	Cca12	196	200
MV2_ShubutoR	Cca12	196	200
MV4_ShubutoR	Cca12	196	200
MQ7_ShiribeshtoshibetsuR	Cca12	221	230
MR3_ShiribeshtoshibetsuR	Cca12	221	230
MR1_ShiribeshtoshibetsuR	Cca12	196
MR2_ShiribeshtoshibetsuR	Cca12	196
MR7_ShiribeshtoshibetsuR	Cca12	196
MR8_ShiribeshtoshibetsuR	Cca12	196
MR6_ShiribeshtoshibetsuR	Cca12	196	200
MQ8_ShiribeshtoshibetsuR	Cca12	196	200
MR4_ShiribeshtoshibetsuR	Cca12	196	200
MR5_ShiribeshtoshibetsuR	Cca12	196	200
MS3_KunnuiR	Cca12	212	221
MS5_KunnuiR	Cca12	212	221
MS1_KunnuiR	Cca12	196
MS2_KunnuiR	Cca12	196
MS4_KunnuiR	Cca12	196
MS6_KunnuiR	Cca12	196
MS7_KunnuiR	Cca12	196
MS8_KunnuiR	Cca12	196
ML1_IwakiR	Cca12	196	206	216	226
MK8_IwakiR	Cca12	196
ML2_IwakiR	Cca12	196	200
ML4_IwakiR	Cca12	196	200
ML5_IwakiR	Cca12	196	200
ML3_IwakiR	Cca12	196
MM8_NiidaR	Cca12	212	216	226
MN1_NiidaR	Cca12	212	216	226
MN4_NiidaR	Cca12	212	216	226
MN6_NiidaR	Cca12	212	216	226
ML7_NiidaR	Cca12	212	221
MM6_NiidaR	Cca12	200	222
MM1_NiidaR	Cca12	200	206	216
MM2_NiidaR	Cca12	200	206	216
MM3_NiidaR	Cca12	200	206	216
MM4_NiidaR	Cca12	200	206	216
MM5_NiidaR	Cca12	200	206	216
ML6_NiidaR	Cca12	196	200
MM7_NiidaR	Cca12	196	200
MN3_NiidaR	Cca12	196	200
MN5_NiidaR	Cca12	196	200
MN7_NiidaR	Cca12	196	200
MN8_NiidaR	Cca12	196	200
ML8_NiidaR	Cca12	222
JO4_Oga	Cca12	196	202	222
JO5_Oga	Cca12	196	202	222
JO6_Oga	Cca12	196	202	222
JO7_Oga	Cca12	196	202	222
JO8_Oga	Cca12	196	202	222
JP1_Oga	Cca12	196	202	222
JP2_Oga	Cca12	196	202	222
JP4_Oga	Cca12	196	202	222
JP5_Oga	Cca12	196	202	222
JP6_Oga	Cca12	196	202	222
JP8_Oga	Cca12	196	202	222
HR6_Oga	Cca12	206	216	226
HS1_Oga	Cca12	206	216	226
JP7_Oga	Cca12	206	216	226
HS2_Oga	Cca12	196	236
HR2_Oga	Cca12	196	214	224
HR7_Oga	Cca12	196
HR4_Oga	Cca12	196
HR5_Oga	Cca12	196
JP3_Oga	Cca12	196	236
HQ8_Oga	Cca12	216	222	226
HR1_Oga	Cca12	216	222	226
HR3_Oga	Cca12	216	222	226
HR8_Oga	Cca12	216	222	226
HP1_OmonoR	Cca12	200	206	219
HP4_OmonoR	Cca12	200	206	219
HP6_OmonoR	Cca12	212	216	226
HP8_OmonoR	Cca12	212	216	226
HQ4_OmonoR	Cca12	196	212	216	226
HQ7_OmonoR	Cca12	196	202	222
HP3_OmonoR	Cca12	200	208	214
HP2_OmonoR	Cca12	196
HP5_OmonoR	Cca12	196
HQ3_OmonoR	Cca12	196
HP7_OmonoR	Cca12	196	200
HQ6_OmonoR	Cca12	196	200
HQ1_OmonoR	Cca12	196	200
HQ5_OmonoR	Cca12	196	200
HQ2_OmonoR	Cca12	196	200
IH1_Kitakami	Cca12	200	206	212
IH2_Kitakami	Cca12	200	206	212
IH3_Kitakami	Cca12	200	206	212
IH4_Kitakami	Cca12	200	206	212
IH5_Kitakami	Cca12	212	216	226
IH7_Kitakami	Cca12	200	206	212
IH8_Kitakami	Cca12	200	206	212
IJ2_Kitakami	Cca12	214	222
IJ1_Kitakami	Cca12	212	226
IJ3_Kitakami	Cca12	214	222
IJ4_Kitakami	Cca12	200	219	224
IJ5_Kitakami	Cca12	200	216	226
IJ7_Kitakami	Cca12	200	219	226
IJ8_Kitakami	Cca12	196	222
IK1_Kitakami	Cca12	214	226
IK2_Kitakami	Cca12	200	219	226
IK3_Kitakami	Cca12	200	219	226
IK4_Kitakami	Cca12	222
IK8_Kitakami	Cca12	214	222
IK6_Kitakami	Cca12	212
IK7_Kitakami	Cca12	222
IS7_MogamiR	Cca12	196
IS8_MogamiR	Cca12	196	200
IC01_YellowR	Cca12	200
IC02_YellowR	Cca12	192	196	200
IC03_YellowR	Cca12	200
IC04_YellowR	Cca12	200
IC05_YellowR	Cca12	200
IC06_YellowR	Cca12	200
IC07_YellowR	Cca12	200
IC08_YellowR	Cca12	200
IC82_Shandong	Cca12	196	200
IC83_Shandong	Cca12	196	202
IC84_Shandong	Cca12	196	200
IC85_Shandong	Cca12	196	200
IC86_Shandong	Cca12	198	200
IC87_Shandong	Cca12	196	200
IC92_Shandong	Cca12	196	198
IC24_YellowR	Cca12	196	200
IC25_YellowR	Cca12	196	200
IC26_YellowR	Cca12	196
IC27_YellowR	Cca12	196	202
IC29_YellowR	Cca12	196
IC30_YellowR	Cca12	196
IC31_YellowR	Cca12	196	202
HG1_HarutoriL	J12	89	97	99	108
HG2_HarutoriL	J12	89	97	99	108
HG3_HarutoriL	J12	85	99	115
HG4_HarutoriL	J12	85	99	115
HG5_HarutoriL	J12	85	99	115
IL1_HarutoriL	J12	99	101	112
IL2_HarutoriL	J12	99	101	112
IL3_HarutoriL	J12	99	101	112
IL4_HarutoriL	J12	101	112
IL5_HarutoriL	J12	101	112
IL6_HarutoriL	J12	99	101	112
IL7_HarutoriL	J12	95	99
IL8_HarutoriL	J12	95	99
IM1_HarutoriL	J12	99	101	112
IM2_HarutoriL	J12	101	112
IM3_HarutoriL	J12	101	112
IM4_HarutoriL	J12	85	99	115
IM5_HarutoriL	J12	85	99	115
IM6_HarutoriL	J12	85	115
IM7_HarutoriL	J12	85	115
IM8_HarutoriL	J12	85	115
IN1_HarutoriL	J12	85	99	115
IN2_HarutoriL	J12	85	99	115
IN3_HarutoriL	J12	85	99	115
IN4_HarutoriL	J12	85	99	115
IN5_HarutoriL	J12	85	99	115
IN6_HarutoriL	J12	85	115
IN7_HarutoriL	J12	85	99	115
IN8_HarutoriL	J12	85	115
IO1_HarutoriL	J12	85	115
IO2_HarutoriL	J12	85	99	115
IO3_HarutoriL	J12	85	115
IO4_HarutoriL	J12	85	99	115
IO5_HarutoriL	J12	85	115
IO6_HarutoriL	J12	85	115
IO7_HarutoriL	J12	85	115
IO8_HarutoriL	J12	85	99	115
IP1_HarutoriL	J12	85	117
IP2_HarutoriL	J12	85	99	117
IP3_HarutoriL	J12	85	99	117
IP4_HarutoriL	J12	85	99	117
IP5_HarutoriL	J12	95	99
JZ1_Abashiri	J12	95	97
JZ2_Abashiri	J12	95	97
JZ3_Abashiri	J12	95	97
JZ4_Abashiri	J12	95	97
JZ5_Abashiri	J12	95	97
JZ6_Abashiri	J12	95	97
JZ7_Abashiri	J12	95	97
JZ8_Abashiri	J12	95	97
KA1_Abashiri	J12	95	97
KA2_Abashiri	J12	95	97
KA3_Abashiri	J12	95	97
KA4_Abashiri	J12	95	97
KA5_Abashiri	J12	95	97
KA6_Abashiri	J12	95	97
KA7_Abashiri	J12	95	97
KA8_Abashiri	J12	95	97
KB1_Abashiri	J12	95	97
KB2_Abashiri	J12	95	97
KB3_Abashiri	J12	95	97
KB4_Abashiri	J12	95	97
KB5_Abashiri	J12	95	97
KB6_Abashiri	J12	95	97
KB7_Abashiri	J12	95	97
KB8_Abashiri	J12	95	97
KC1_Abashiri	J12	95	97
KC2_Abashiri	J12	95	97
KC3_Abashiri	J12	95	97
KC4_Abashiri	J12	95	97
KC5_Abashiri	J12	95	97
KC6_Abashiri	J12	95	97
KC7_Abashiri	J12	97
KC8_Abashiri	J12	95	97
LC2_HarutoriL	J12	95	101	112
LC3_HarutoriL	J12	97	101	112
LC4_HarutoriL	J12	97	101	112
LC5_HarutoriL	J12	97	101	112
LC6_HarutoriL	J12	93	97
LC7_HarutoriL	J12	97	101	112
LC8_HarutoriL	J12	97	101	112
LD1_HarutoriL	J12	97	101	112
LD2_HarutoriL	J12	97	101	112
LD3_HarutoriL	J12	97	101	112
LD4_HarutoriL	J12	97	101	112
LD5_HarutoriL	J12	97	101	112
LD6_HarutoriL	J12	97	101	112
LD7_HarutoriL	J12	97	101	112
LD8_HarutoriL	J12	97	101	112
LE1_HarutoriL	J12	97	101	112
LE2_HarutoriL	J12	97	101	112
LE3_HarutoriL	J12	101	112
LE4_HarutoriL	J12	101	112
HG1_HarutoriL	GF17	187	190	192
HG2_HarutoriL	GF17	187	190	192
HG3_HarutoriL	GF17	181	183	210
HG4_HarutoriL	GF17	181	183	187
HG5_HarutoriL	GF17	181	183	210
IL1_HarutoriL	GF17	185	194	210
IL2_HarutoriL	GF17	185	194	210
IL3_HarutoriL	GF17	185	187	194
IL4_HarutoriL	GF17	185	194	210
IL5_HarutoriL	GF17	185	194	210
IL6_HarutoriL	GF17	185	194	210
IL7_HarutoriL	GF17	187	192	202
IL8_HarutoriL	GF17	187	192	202
IM1_HarutoriL	GF17	185	194	210
IM2_HarutoriL	GF17	185	194	210
IM3_HarutoriL	GF17	185	194	210
IM4_HarutoriL	GF17	181	183	210
IM5_HarutoriL	GF17	181	183	210
IM6_HarutoriL	GF17	181	183
IM7_HarutoriL	GF17	181	183
IM8_HarutoriL	GF17	181	183
IN1_HarutoriL	GF17	181	183	210
IN2_HarutoriL	GF17	181	183	210
IN3_HarutoriL	GF17	181	183	210
IN4_HarutoriL	GF17	181	183	210
IN5_HarutoriL	GF17	181	183	210
IN6_HarutoriL	GF17	181	183
IN7_HarutoriL	GF17	181	183	210
IN8_HarutoriL	GF17	181	183	210
IO1_HarutoriL	GF17	181	183
IO2_HarutoriL	GF17	181	183	210
IO3_HarutoriL	GF17	181	183
IO4_HarutoriL	GF17	181	183	210
IO5_HarutoriL	GF17	181	183
IO6_HarutoriL	GF17	181	183
IO7_HarutoriL	GF17	181	183
IO8_HarutoriL	GF17	181	183	210
IP1_HarutoriL	GF17	181	183
IP2_HarutoriL	GF17	181	183	210
IP3_HarutoriL	GF17	181	183	210
IP4_HarutoriL	GF17	181	183	210
IP5_HarutoriL	GF17	192	202
JZ1_Abashiri	GF17	192	202
JZ2_Abashiri	GF17	192	202
JZ3_Abashiri	GF17	192	202
JZ4_Abashiri	GF17	192	202
JZ5_Abashiri	GF17	181	192	210
JZ6_Abashiri	GF17	192	202
JZ7_Abashiri	GF17	192	202
JZ8_Abashiri	GF17	192	202
[truncated: 508 more rows]
