# Supplementary material for: Origin of scarlet gynogenetic triploid Carassius fish: Implications for conservation of the sexual–gynogenetic complex
Source: PLoS One. 2022 Oct 20;17(10):e0276390. doi: 10.1371/journal.pone.0276390 (PMC9584449; doi:10.1371/journal.pone.0276390)
Supplement: S3 Table — Accessions with identical sequences to the one from other accessions are shown in parentheses. (XLSX) [file pone.0276390.s003.xlsx]

## Sheet: S3 Table
S3 Table. Accession numbers of mitochondrial cytb sequences. Accessions with identical sequences to the one from other accessions are shown in parentheses.
mtDNA Lineage	Sublineage	Accession	haplotype ID
Haplotype detected from Abashiri river system and Lake Harutori
B	B1	(LC699674)	hapB1_17
B	B1	LC699673	hapB1_21
B	B3	LC337506	hapB3_72
B	B3	LC337513	hapB3_79
B	B3	(LC699676)	hapB3_83
B	B3	(LC699677)	hapB3_84
B	B3	LC699675	hapB3_87
C	C6	LC699679	CR34B13
C	C6	(LC699680)	h1_2B9
C	C6	LC699678	hapC6_11
Accession # for retrived sequences
B	B1	LC337389	hapB1_01
B	B1	LC337390	hapB1_02
B	B1	LC337391	hapB1_03
B	B1	LC337392	hapB1_04
B	B1	LC337393	hapB1_05
B	B1	LC337394	hapB1_06
B	B1	LC337395	hapB1_07
B	B1	LC337396	hapB1_08
B	B1	LC337397	hapB1_09
B	B1	LC337398	hapB1_10
B	B1	LC337399	hapB1_11
B	B1	LC337400	hapB1_12
B	B1	LC337401	hapB1_13
B	B1	LC337402	hapB1_14
B	B1	LC337403	hapB1_15
B	B1	LC337404	hapB1_16
B	B1	LC337405	hapB1_17
B	B1	LC337406	hapB1_18
B	B1	LC337407	hapB1_19
B	B1	LC337408	hapB1_20
B	B2	LC337409	hapB2_01
B	B2	LC337410	hapB2_02
B	B2	LC337411	hapB2_03
B	B2	LC337412	hapB2_04
B	B2	LC337413	hapB2_05
B	B2	LC337414	hapB2_06
B	B2	LC337415	hapB2_07
B	B2	LC337416	hapB2_08
B	B2	LC337417	hapB2_09
B	B2	LC337418	hapB2_10
B	B2	LC337419	hapB2_11
B	B2	LC337420	hapB2_12
B	B2	LC337421	hapB2_13
B	B2	LC337422	hapB2_14
B	B2	LC337423	hapB2_15
B	B2	LC337424	hapB2_16
B	B2	LC337425	hapB2_17
B	B2	LC337426	hapB2_18
B	B2	LC337427	hapB2_19
B	B2	LC337428	hapB2_20
B	B2	LC337429	hapB2_21
B	B2	LC337430	hapB2_22
B	B2	LC337431	hapB2_23
B	B2	LC337432	hapB2_24
B	B2	LC337433	hapB2_25
B	B2	LC337434	hapB2_26
B	B3	LC337435	hapB3_01
B	B3	LC337436	hapB3_02
B	B3	LC337437	hapB3_03
B	B3	LC337438	hapB3_04
B	B3	LC337439	hapB3_05
B	B3	LC337440	hapB3_06
B	B3	LC337441	hapB3_07
B	B3	LC337442	hapB3_08
B	B3	LC337443	hapB3_09
B	B3	LC337444	hapB3_10
B	B3	LC337445	hapB3_11
B	B3	LC337446	hapB3_12
B	B3	LC337447	hapB3_13
B	B3	LC337448	hapB3_14
B	B3	LC337449	hapB3_15
B	B3	LC337450	hapB3_16
B	B3	LC337451	hapB3_17
B	B3	LC337452	hapB3_18
B	B3	LC337453	hapB3_19
B	B3	LC337454	hapB3_20
B	B3	LC337455	hapB3_21
B	B3	LC337456	hapB3_22
B	B3	LC337457	hapB3_23
B	B3	LC337458	hapB3_24
B	B3	LC337459	hapB3_25
B	B3	LC337460	hapB3_26
B	B3	LC337461	hapB3_27
B	B3	LC337462	hapB3_28
B	B3	LC337463	hapB3_29
B	B3	LC337464	hapB3_30
B	B3	LC337465	hapB3_31
B	B3	LC337466	hapB3_32
B	B3	LC337467	hapB3_33
B	B3	LC337468	hapB3_34
B	B3	LC337469	hapB3_35
B	B3	LC337470	hapB3_36
B	B3	LC337471	hapB3_37
B	B3	LC337472	hapB3_38
B	B3	LC337473	hapB3_39
B	B3	LC337474	hapB3_40
B	B3	LC337475	hapB3_41
B	B3	LC337476	hapB3_42
B	B3	LC337477	hapB3_43
B	B3	LC337478	hapB3_44
B	B3	LC337479	hapB3_45
B	B3	LC337480	hapB3_46
B	B3	LC337481	hapB3_47
B	B3	LC337482	hapB3_48
B	B3	LC337483	hapB3_49
B	B3	LC337484	hapB3_50
B	B3	LC337485	hapB3_51
B	B3	LC337486	hapB3_52
B	B3	LC337487	hapB3_53
B	B3	LC337488	hapB3_54
B	B3	LC337489	hapB3_55
B	B3	LC337490	hapB3_56
B	B3	LC337491	hapB3_57
B	B3	LC337492	hapB3_58
B	B3	LC337493	hapB3_59
B	B3	LC337494	hapB3_60
B	B3	LC337495	hapB3_61
B	B3	LC337496	hapB3_62
B	B3	LC337497	hapB3_63
B	B3	LC337498	hapB3_64
B	B3	LC337499	hapB3_65
B	B3	LC337500	hapB3_66
B	B3	LC337501	hapB3_67
B	B3	LC337502	hapB3_68
B	B3	LC337503	hapB3_69
B	B3	LC337504	hapB3_70
B	B3	LC337505	hapB3_71
B	B3	LC337506	hapB3_72
B	B3	LC337507	hapB3_73
B	B3	LC337508	hapB3_74
B	B3	LC337509	hapB3_75
B	B3	LC337510	hapB3_76
B	B3	LC337511	hapB3_77
B	B3	LC337512	hapB3_78
B	B3	LC337513	hapB3_79
B	B3	LC337514	hapB3_80
B	B3	LC337515	hapB3_81
B	B3	LC337516	hapB3_82
B	B3	LC337517	hapB3_83
B	B3	LC337518	hapB3_84
B	B3	LC337519	hapB3_85
B	B4	LC337520	hapB4_01
B	B4	LC337521	hapB4_02
B	B4	LC337522	hapB4_03
B	B4	LC337523	hapB4_04
C	C1	LC337524	hapC1_01
C	C1	LC337525	hapC1_02
C	C1	LC337526	hapC1_03
C	C1	LC337527	hapC1_04
C	C1	LC337528	hapC1_05
C	C1	LC337529	hapC1_06
C	C1	LC337530	hapC1_07
C	C1	LC337531	hapC1_08
C	C1	LC337532	hapC1_09
C	C2	LC337533	hapC2_01
C	C4	LC337534	hapC4_01
C	C4	LC337535	hapC4_02
C	C6	(LC337536)	CR34B13
C	C6	(LC337537)	h13B9
C	C6	LC337538	hapC6_03
C	C6	LC337539	hapC6_04
C	C6	LC337540	hapC6_05
C	C6	LC337541	hapC6_06
C	C6	(LC337542)	h1_2B9
C	C6	(LC337543)	h8B39
C	C6	LC337544	hapC6_09
C	C6	(LC337545)	h16B12
C	CTI	LC337546	hapTI_01
B	B1	AB368677	CR2B63
B	B2	AB368678	CR5B64
B	B2	AB368679	CR6B48
B	B2	AB368680	CR7B49
B	B2	AB368681	CR8B50
B	B2	(AB368682)	CR5B64
B	B3	AB368683	CR11B41
B	B3	AB368684	CR12B65
B	B3	AB368685	CR13B52
B	B3	AB368686	CR14B66
B	B3	AB368687	CR16B45
B	B3	AB368688	CR18B67
B	B3	AB368689	CR19B68
B	B3	AB368690	CR24B69
B	B3	AB368692	CR26B70
B	B3	AB368693	CR27B71
B	B3	AB368694	CR28B72
B	B3	AB368695	CR30B54
B	B3	(AB006953)	CR16B45
B	B3	HQ689910	ht4B43
B	B3	(HQ689911)	CR11B41
C	C1	HQ689869	h82B92
C	C1	(HQ689870)	h82B92
C	C1	HQ689871	h84B93
C	C1	HQ689872	h85B94
C	C1	HQ689873	h86B101
C	C1	HQ689875	h88B90
C	C1	(HQ689876)	h88B90
C	C1	HQ689877	h90B91
C	C1	HQ689878	h91B95
C	C1	(HQ689879)	h85B94
C	C1	HQ689880	h93B97
C	C1	HQ689882	h95B98
C	C1	(HQ689883)	h82B92
C	C1	HQ689884	h97B100
C	C1	(HQ689885)	h93B97
C	C2	HQ689891	GH1B1
C	C2	HQ689893	GH2B2
C	C2	HQ689894	GH3B3
C	C2	(HQ689895)	GH1B1
C	C2	HQ689896	GH6B4
C	C2	HQ689897	GH8B5
C	C2	(HQ689898)	GH2B2
C	C2	HQ689899	GH11B87
C	C2	(HQ689900)	GH2B2
C	C2	(HQ689902)	GH6B4
C	C2	(HQ689901)	GH1B1
C	C2	(HQ689904)	GH2B2
C	C2	(HQ689906)	GH11B87
C	C2	(HQ689907)	GH1B1
C	C2	(AB368700)	GH6B4
C	C2	AB368701	CR46B74
C	C3	HQ689805	h10B6
C	C3	AB368702	CR47B58
C	C3	AB368703	CR48B59
C	C3	(AB368703)	CR48B59
C	C3	(AB368703)	CR48B59
C	C4	HQ689844	h41B34
C	C4	(HQ689888)	h43B36
C	C4	AB368691	CR32B53
C	C4	(AB368699)	CR32B53
C	C5	HQ689828	h28B20
C	C5	HQ689832	h32B25
C	C5	HQ689837	h35B29
C	C5	HQ689838	h36B30
C	C5	(HQ689889)	h31B24
C	C6	HQ689793	h1_2B9
C	C6	HQ689801	h7B33
C	C6	HQ689803	h8B39
C	C6	HQ689811	h13B9
C	C6	HQ689812	h14B11
C	C6	HQ689814	h16B12
C	C6	(HQ689864)	h62B82
C	C6	HQ689867	h70B85
C	C6	AB368696	CR34B13
C	C6	(AB368709)	h1_2B9
A	A	NC010768	C.cuvieri_NC_010768
A	A	HQ689913	C.cuvieri_ht37B44
