# Supplementary material for: Origin of scarlet gynogenetic triploid Carassius fish: Implications for conservation of the sexual–gynogenetic complex
Source: PLoS One. 2022 Oct 20;17(10):e0276390. doi: 10.1371/journal.pone.0276390 (PMC9584449; doi:10.1371/journal.pone.0276390)
Supplement: S4 Table — The statistics of Hibuna populations are shown in bold. (XLSX) [file pone.0276390.s004.xlsx]

## Sheet: S4 Table
S4 Table. Mitochondrial nucleotide diversity based on partial cytb region of natural triploid/tetraploid populations in Hokkaido and Tohoku regions, Japan. The statistics of Hibuna populations are shown in bold.
River system	Locality code	Ploidy	Region	N of specimens	Nucleotide diversity	SD of Nucleotide diversity
Hokkaido Is.
Tonbetsu R.	2	2n	Hokkaido	12	0	0
Tonbetsu R.	2	3n	Hokkaido	5	0.000677	0.000742
Onnekomukenai R.	4	3n	Hokkaido	6	0.002257	0.001699
Tokoro R.	5	3n/4n	Hokkaido	10	0.001605	0.001207
Abashiri R. (ordinary)	6–7	3n/4n	Hokkaido	37	0.009321	0.004916
Abashiri R. (hibuna)	7	3n/4n	Hokkaido	7	0	0
Biwase R.	9	3n	Hokkaido	14	0	0
Tokotan R.	10	3n	Hokkaido	8	0	0
Harutori R. (ordinary)	11	3n/4n	Hokkaido	26	0.000972	0.000789
Harutori R. (hibuna)	11	3n/4n	Hokkaido	33	0.021522	0.010875
Tokachi R.	12	3n/4n	Hokkaido	24	0.008653	0.00466
Yufutsu R.	15	3n	Hokkaido	9	0.012165	0.006942
Shubuto R.	16	3n/4n	Hokkaido	15	0.003483	0.002149
Shiribeshitobetsu R.	17	3n	Hokkaido	6	0.014522	0.008829
Kuuni R.	18	2n	Hokkaido	6	0	0
Tohoku region
Niida R.	20	3n	Tohoku	16	0.012491	0.006712
Aikawa R.	21	2n	Tohoku	5	0.00565	0.003859
Aikawa R.	21	3n/4n	Tohoku	18	0.01184	0.006333
Omono R.	22	3n	Tohoku	11	0.014406	0.007944
Kitakami R.	23	2n	Tohoku	9	0.011739	0.006714
Kitakami R.	23	3n	Tohoku	12	0.001197	0.000957
